# Supplementary material for: A human skin microbiome reference catalog and the skin microbial landscape of plateau adults
Source: IMetaOmics. 2025 Feb 11;2(2):e70000. doi: 10.1002/imo2.70000 (PMC12806276; doi:10.1002/imo2.70000)
Supplement: Supplementary file 2 — Table S1: Sequencing statistics for plain and plateau adults skin metagenomic. Table S2: Summary of host data from the plateau adults. Table S3: Published data and databases related to skin microbiome. Table S4: No difference in the characteristics of skin microbiota hosts between plains and plateaus. Table S5: Metagenome‐assembled genomic units(MAGs) statistics of the 15,995 human skin microbial genomes. Table S6: Results of genome clustering and host contamination status of 3561 representative genomes. Table S7: General statistics of the 3547 representative species. Table S8: Wilcox test results of beta diversity in different sites of plateau adults. Table S9: Characteristics of skin microbial composition in different sites of plateau adults. Table S10: Characteristics of skin microbial function in different sites of plateau adults. Table S11: The relationship between the skin microbial composition in different sites of plateau adults and the host phenotype. [file IMO2-2-e70000-s002.xlsx]

## Sheet: S1
Supplementary Table 1. Sequencing statistics for skin metagenomic.	Table S1 Sequencing statistics for plain and plateau adults skin metagenomic.
Sample ID	Sample part	Location	Raw sequencing reads numbers	Raw sequencing data	High quality sequencing reads numbers	High quality sequencing data	% reads mapped to human	Number of assembled contigs	Total length of contigs (bp)	N50 length of contigs (bp)	Download_fq1	Download_fq2
1111525849478044	A	SZ	774743007	116211451050	3.4224e+08	5.13359e+10	55.8254	49486	121101036	2863	https://ftp.cngb.org/pub/CNSA/data5/CNP0002131/CNS0410162/CNX0395998/CNR0477578/1111525849478044.rm.1.fq.gz	https://ftp.cngb.org/pub/CNSA/data5/CNP0002131/CNS0410162/CNX0395998/CNR0477578/1111525849478044.rm.2.fq.gz
1111525849478649	A	SZ	555903894	83385584100	4.37722e+08	65658232665	21.2595	41553	134870973	4990	https://ftp.cngb.org/pub/CNSA/data5/CNP0002131/CNS0409982/CNX0395818/CNR0477398/1111525849478649.rm.1.fq.gz	https://ftp.cngb.org/pub/CNSA/data5/CNP0002131/CNS0409982/CNX0395818/CNR0477398/1111525849478649.rm.2.fq.gz
1111525849479042	A	SZ	647855280	97178292000	307596294	46139444100	52.5208	68639	137984134	1989	https://ftp.cngb.org/pub/CNSA/data5/CNP0002131/CNS0410253/CNX0396089/CNR0477669/1111525849479042.rm.1.fq.gz	https://ftp.cngb.org/pub/CNSA/data5/CNP0002131/CNS0410253/CNX0396089/CNR0477669/1111525849479042.rm.2.fq.gz
1111525849479108	A	SZ	672743259	100911488850	2.88859e+08	4.33288e+10	57.0625	30838	45047673	1290	https://ftp.cngb.org/pub/CNSA/data5/CNP0002131/CNS0410250/CNX0396086/CNR0477666/1111525849479108.rm.1.fq.gz	https://ftp.cngb.org/pub/CNSA/data5/CNP0002131/CNS0410250/CNX0396086/CNR0477666/1111525849479108.rm.2.fq.gz
1111525849479445	A	SZ	739326429	110898964350	3.84522e+08	57678307194	47.9902	29507	67178144	2498	https://ftp.cngb.org/pub/CNSA/data5/CNP0002131/CNS0409964/CNX0395800/CNR0477380/1111525849479445.rm.1.fq.gz	https://ftp.cngb.org/pub/CNSA/data5/CNP0002131/CNS0409964/CNX0395800/CNR0477380/1111525849479445.rm.2.fq.gz
1111525849479586	A	SZ	1079748057	161962208550	4.50723e+08	6.76085e+10	58.2566	16730	36387763	2369	https://ftp.cngb.org/pub/CNSA/data5/CNP0002131/CNS0410055/CNX0395891/CNR0477471/1111525849479586.rm.1.fq.gz	https://ftp.cngb.org/pub/CNSA/data5/CNP0002131/CNS0410055/CNX0395891/CNR0477471/1111525849479586.rm.2.fq.gz
1111525849479926	A	SZ	852300618	127845092700	4.29185e+08	64377700605	49.644	73596	154617401	2167	https://ftp.cngb.org/pub/CNSA/data5/CNP0002131/CNS0410120/CNX0395956/CNR0477536/1111525849479926.rm.1.fq.gz	https://ftp.cngb.org/pub/CNSA/data5/CNP0002131/CNS0410120/CNX0395956/CNR0477536/1111525849479926.rm.2.fq.gz
1111525849480070	A	SZ	719547294	107932094100	2.65405e+08	39810718665	63.115	13275	31381432	2618	https://ftp.cngb.org/pub/CNSA/data5/CNP0002131/CNS0409995/CNX0395831/CNR0477411/1111525849480070.rm.1.fq.gz	https://ftp.cngb.org/pub/CNSA/data5/CNP0002131/CNS0409995/CNX0395831/CNR0477411/1111525849480070.rm.2.fq.gz
1111525849480213	A	SZ	986577921	147986688150	4.67135e+08	7.00703e+10	52.6509	76987	157587363	1909	https://ftp.cngb.org/pub/CNSA/data5/CNP0002131/CNS0410152/CNX0395988/CNR0477568/1111525849480213.rm.1.fq.gz	https://ftp.cngb.org/pub/CNSA/data5/CNP0002131/CNS0410152/CNX0395988/CNR0477568/1111525849480213.rm.2.fq.gz
1111525849480358	A	SZ	942805728	141420859200	4.49937e+08	6.74906e+10	52.2768	42373	114656891	3698	https://ftp.cngb.org/pub/CNSA/data5/CNP0002131/CNS0410067/CNX0395903/CNR0477483/1111525849480358.rm.1.fq.gz	https://ftp.cngb.org/pub/CNSA/data5/CNP0002131/CNS0410067/CNX0395903/CNR0477483/1111525849480358.rm.2.fq.gz
1111525849480457	A	SZ	1045444917	156816737550	4.14077e+08	6.21115e+10	60.3923	51891	119823887	2633	https://ftp.cngb.org/pub/CNSA/data5/CNP0002131/CNS0410184/CNX0396020/CNR0477600/1111525849480457.rm.1.fq.gz	https://ftp.cngb.org/pub/CNSA/data5/CNP0002131/CNS0410184/CNX0396020/CNR0477600/1111525849480457.rm.2.fq.gz
1111525849481455	A	SZ	298061283	44709192450	1.06212e+08	1.59318e+10	64.3657	2924	6852655	2174	https://ftp.cngb.org/pub/CNSA/data5/CNP0002131/CNS0410280/CNX0396116/CNR0477696/1111525849481455.rm.1.fq.gz	https://ftp.cngb.org/pub/CNSA/data5/CNP0002131/CNS0410280/CNX0396116/CNR0477696/1111525849481455.rm.2.fq.gz
1111525849481488	A	SZ	530758707	79613806050	2.51276e+08	3.76913e+10	52.6573	25418	69134052	3726	https://ftp.cngb.org/pub/CNSA/data5/CNP0002131/CNS0410221/CNX0396057/CNR0477637/1111525849481488.rm.1.fq.gz	https://ftp.cngb.org/pub/CNSA/data5/CNP0002131/CNS0410221/CNX0396057/CNR0477637/1111525849481488.rm.2.fq.gz
1111525849481762	A	SZ	535752549	80362882350	2.45701e+08	3.68552e+10	54.139	38317	101486631	3171	https://ftp.cngb.org/pub/CNSA/data5/CNP0002131/CNS0410107/CNX0395943/CNR0477523/1111525849481762.rm.1.fq.gz	https://ftp.cngb.org/pub/CNSA/data5/CNP0002131/CNS0410107/CNX0395943/CNR0477523/1111525849481762.rm.2.fq.gz
1111525849483071	A	SZ	688505385	103275807750	3.32129e+08	4.98193e+10	51.7609	54047	134653091	2941	https://ftp.cngb.org/pub/CNSA/data5/CNP0002131/CNS0410325/CNX0396161/CNR0477741/1111525849483071.rm.1.fq.gz	https://ftp.cngb.org/pub/CNSA/data5/CNP0002131/CNS0410325/CNX0396161/CNR0477741/1111525849483071.rm.2.fq.gz
1111525849486576	A	SZ	704916843	105737526450	4.70264e+08	7.05396e+10	33.288	118273	390749279	5244	https://ftp.cngb.org/pub/CNSA/data5/CNP0002131/CNS0410213/CNX0396049/CNR0477629/1111525849486576.rm.1.fq.gz	https://ftp.cngb.org/pub/CNSA/data5/CNP0002131/CNS0410213/CNX0396049/CNR0477629/1111525849486576.rm.2.fq.gz
1111525849486744	A	SZ	791377017	118706552550	5.36479e+08	8.04718e+10	32.2094	79008	207286615	3030	https://ftp.cngb.org/pub/CNSA/data5/CNP0002131/CNS0410020/CNX0395856/CNR0477436/1111525849486744.rm.1.fq.gz	https://ftp.cngb.org/pub/CNSA/data5/CNP0002131/CNS0410020/CNX0395856/CNR0477436/1111525849486744.rm.2.fq.gz
1111525849633480	A	SZ	850850328	127627549200	3.8749e+08	58123481580	54.4585	50102	109728936	2416	https://ftp.cngb.org/pub/CNSA/data5/CNP0002131/CNS0410166/CNX0396002/CNR0477582/1111525849633480.rm.1.fq.gz	https://ftp.cngb.org/pub/CNSA/data5/CNP0002131/CNS0410166/CNX0396002/CNR0477582/1111525849633480.rm.2.fq.gz
1111525849638540	A	SZ	497682498	74652374700	1.95402e+08	29310299163	60.7376	34074	63632841	1769	https://ftp.cngb.org/pub/CNSA/data5/CNP0002131/CNS0410314/CNX0396150/CNR0477730/1111525849638540.rm.1.fq.gz	https://ftp.cngb.org/pub/CNSA/data5/CNP0002131/CNS0410314/CNX0396150/CNR0477730/1111525849638540.rm.2.fq.gz
1111525849638589	A	SZ	269105919	40365887850	1.36157e+08	2.04235e+10	49.404	3560	16210094	25807	https://ftp.cngb.org/pub/CNSA/data5/CNP0002131/CNS0410113/CNX0395949/CNR0477529/1111525849638589.rm.1.fq.gz	https://ftp.cngb.org/pub/CNSA/data5/CNP0002131/CNS0410113/CNX0395949/CNR0477529/1111525849638589.rm.2.fq.gz
1111525849639004	A	SZ	870358680	130553802000	373480563	56022084450	57.0889	50054	80207095	1378	https://ftp.cngb.org/pub/CNSA/data5/CNP0002131/CNS0410086/CNX0395922/CNR0477502/1111525849639004.rm.1.fq.gz	https://ftp.cngb.org/pub/CNSA/data5/CNP0002131/CNS0410086/CNX0395922/CNR0477502/1111525849639004.rm.2.fq.gz
1111525849639130	A	SZ	546592242	81988836300	2.65912e+08	39886778295	51.351	16633	46169537	4407	https://ftp.cngb.org/pub/CNSA/data5/CNP0002131/CNS0410217/CNX0396053/CNR0477633/1111525849639130.rm.1.fq.gz	https://ftp.cngb.org/pub/CNSA/data5/CNP0002131/CNS0410217/CNX0396053/CNR0477633/1111525849639130.rm.2.fq.gz
1111525849640573	A	SZ	1054153638	158123045700	5.6232e+08	84347976105	46.6567	62490	173436187	3521	https://ftp.cngb.org/pub/CNSA/data5/CNP0002131/CNS0410019/CNX0395855/CNR0477435/1111525849640573.rm.1.fq.gz	https://ftp.cngb.org/pub/CNSA/data5/CNP0002131/CNS0410019/CNX0395855/CNR0477435/1111525849640573.rm.2.fq.gz
1111525849644767	A	SZ	690489942	103573491300	2.9694e+08	44541031545	56.9957	70177	150625424	2309	https://ftp.cngb.org/pub/CNSA/data5/CNP0002131/CNS0410299/CNX0396135/CNR0477715/1111525849644767.rm.1.fq.gz	https://ftp.cngb.org/pub/CNSA/data5/CNP0002131/CNS0410299/CNX0396135/CNR0477715/1111525849644767.rm.2.fq.gz
1111525849644800	A	SZ	305535990	45830398500	1.20475e+08	18071189325	60.5694	5143	12168509	2546	https://ftp.cngb.org/pub/CNSA/data5/CNP0002131/CNS0410277/CNX0396113/CNR0477693/1111525849644800.rm.1.fq.gz	https://ftp.cngb.org/pub/CNSA/data5/CNP0002131/CNS0410277/CNX0396113/CNR0477693/1111525849644800.rm.2.fq.gz
1111525849645470	A	SZ	557475747	83621362050	2.40345e+08	3.60518e+10	56.8869	44409	84450577	1882	https://ftp.cngb.org/pub/CNSA/data5/CNP0002131/CNS0410317/CNX0396153/CNR0477733/1111525849645470.rm.1.fq.gz	https://ftp.cngb.org/pub/CNSA/data5/CNP0002131/CNS0410317/CNX0396153/CNR0477733/1111525849645470.rm.2.fq.gz
1111525849645676	A	SZ	1029261684	154389252600	3.4188e+08	51281959410	66.784	40451	123576810	4125	https://ftp.cngb.org/pub/CNSA/data5/CNP0002131/CNS0410308/CNX0396144/CNR0477724/1111525849645676.rm.1.fq.gz	https://ftp.cngb.org/pub/CNSA/data5/CNP0002131/CNS0410308/CNX0396144/CNR0477724/1111525849645676.rm.2.fq.gz
1111525849663614	A	SZ	1069384692	160407703800	8.31867e+08	124780000320	22.2107	182099	501585558	3367	https://ftp.cngb.org/pub/CNSA/data5/CNP0002131/CNS0410081/CNX0395917/CNR0477497/1111525849663614.rm.1.fq.gz	https://ftp.cngb.org/pub/CNSA/data5/CNP0002131/CNS0410081/CNX0395917/CNR0477497/1111525849663614.rm.2.fq.gz
1111525849663802	A	SZ	1099119714	164867957100	4.19742e+08	62961261012	61.8111	110202	192946186	1539	https://ftp.cngb.org/pub/CNSA/data5/CNP0002131/CNS0410068/CNX0395904/CNR0477484/1111525849663802.rm.1.fq.gz	https://ftp.cngb.org/pub/CNSA/data5/CNP0002131/CNS0410068/CNX0395904/CNR0477484/1111525849663802.rm.2.fq.gz
1111525849663969	A	SZ	779049939	116857490850	3.49158e+08	5.23736e+10	55.1816	33406	75571827	2624	https://ftp.cngb.org/pub/CNSA/data5/CNP0002131/CNS0410146/CNX0395982/CNR0477562/1111525849663969.rm.1.fq.gz	https://ftp.cngb.org/pub/CNSA/data5/CNP0002131/CNS0410146/CNX0395982/CNR0477562/1111525849663969.rm.2.fq.gz
1111525849664761	A	SZ	496696314	74504447100	2.43485e+08	36522699615	50.9792	21282	56493339	3345	https://ftp.cngb.org/pub/CNSA/data5/CNP0002131/CNS0410043/CNX0395879/CNR0477459/1111525849664761.rm.1.fq.gz	https://ftp.cngb.org/pub/CNSA/data5/CNP0002131/CNS0410043/CNX0395879/CNR0477459/1111525849664761.rm.2.fq.gz
1111525849668387	A	SZ	829644918	124446737700	4.19406e+08	62910967455	49.4475	56661	112703425	2020	https://ftp.cngb.org/pub/CNSA/data5/CNP0002131/CNS0410024/CNX0395860/CNR0477440/1111525849668387.rm.1.fq.gz	https://ftp.cngb.org/pub/CNSA/data5/CNP0002131/CNS0410024/CNX0395860/CNR0477440/1111525849668387.rm.2.fq.gz
1111525849668516	A	SZ	692136681	103820502150	2.99806e+08	4.49709e+10	56.684	30131	75209871	2966	https://ftp.cngb.org/pub/CNSA/data5/CNP0002131/CNS0410010/CNX0395846/CNR0477426/1111525849668516.rm.1.fq.gz	https://ftp.cngb.org/pub/CNSA/data5/CNP0002131/CNS0410010/CNX0395846/CNR0477426/1111525849668516.rm.2.fq.gz
1111525849668850	A	SZ	525490260	78823539000	345390570	51808585500	34.2727	28321	66021041	2605	https://ftp.cngb.org/pub/CNSA/data5/CNP0002131/CNS0409994/CNX0395830/CNR0477410/1111525849668850.rm.1.fq.gz	https://ftp.cngb.org/pub/CNSA/data5/CNP0002131/CNS0409994/CNX0395830/CNR0477410/1111525849668850.rm.2.fq.gz
1111525849669644	A	SZ	602696508	90404476200	5.03351e+08	75502630530	16.4835	29112	74303270	3142	https://ftp.cngb.org/pub/CNSA/data5/CNP0002131/CNS0409953/CNX0395789/CNR0477369/1111525849669644.rm.1.fq.gz	https://ftp.cngb.org/pub/CNSA/data5/CNP0002131/CNS0409953/CNX0395789/CNR0477369/1111525849669644.rm.2.fq.gz
1111525849669879	A	SZ	661911648	99286747200	4.47488e+08	67123140930	32.3947	37471	101050641	3355	https://ftp.cngb.org/pub/CNSA/data5/CNP0002131/CNS0409956/CNX0395792/CNR0477372/1111525849669879.rm.1.fq.gz	https://ftp.cngb.org/pub/CNSA/data5/CNP0002131/CNS0409956/CNX0395792/CNR0477372/1111525849669879.rm.2.fq.gz
1111525849670478	A	SZ	571211805	85681770750	2.38814e+08	3.58221e+10	58.1916	16585	39636095	2747	https://ftp.cngb.org/pub/CNSA/data5/CNP0002131/CNS0410245/CNX0396081/CNR0477661/1111525849670478.rm.1.fq.gz	https://ftp.cngb.org/pub/CNSA/data5/CNP0002131/CNS0410245/CNX0396081/CNR0477661/1111525849670478.rm.2.fq.gz
1111525849670834	A	SZ	674888886	101233332900	2.89058e+08	43358685885	57.1696	14026	27864321	1823	https://ftp.cngb.org/pub/CNSA/data5/CNP0002131/CNS0410144/CNX0395980/CNR0477560/1111525849670834.rm.1.fq.gz	https://ftp.cngb.org/pub/CNSA/data5/CNP0002131/CNS0410144/CNX0395980/CNR0477560/1111525849670834.rm.2.fq.gz
1111525849671031	A	SZ	620815638	93122345700	2.43763e+08	36564432705	60.7351	30242	42907631	1286	https://ftp.cngb.org/pub/CNSA/data5/CNP0002131/CNS0410281/CNX0396117/CNR0477697/1111525849671031.rm.1.fq.gz	https://ftp.cngb.org/pub/CNSA/data5/CNP0002131/CNS0410281/CNX0396117/CNR0477697/1111525849671031.rm.2.fq.gz
1111525849671172	A	SZ	660355527	99053329050	1.95779e+08	2.93668e+10	70.3525	31064	61118002	1975	https://ftp.cngb.org/pub/CNSA/data5/CNP0002131/CNS0410174/CNX0396010/CNR0477590/1111525849671172.rm.1.fq.gz	https://ftp.cngb.org/pub/CNSA/data5/CNP0002131/CNS0410174/CNX0396010/CNR0477590/1111525849671172.rm.2.fq.gz
1111525849736126	A	SZ	658411296	98761694400	2.69925e+08	40488807510	59.0035	104051	152071548	1311	https://ftp.cngb.org/pub/CNSA/data5/CNP0002131/CNS0410343/CNX0396179/CNR0477759/1111525849736126.rm.1.fq.gz	https://ftp.cngb.org/pub/CNSA/data5/CNP0002131/CNS0410343/CNX0396179/CNR0477759/1111525849736126.rm.2.fq.gz
1111525849736710	A	SZ	391186692	58678003800	1.81618e+08	27242718570	53.5725	8194	26705080	5894	https://ftp.cngb.org/pub/CNSA/data5/CNP0002131/CNS0410155/CNX0395991/CNR0477571/1111525849736710.rm.1.fq.gz	https://ftp.cngb.org/pub/CNSA/data5/CNP0002131/CNS0410155/CNX0395991/CNR0477571/1111525849736710.rm.2.fq.gz
1111525849736894	A	SZ	847423284	127113492600	3.6371e+08	5.45565e+10	57.0805	119184	277374687	2556	https://ftp.cngb.org/pub/CNSA/data5/CNP0002131/CNS0410262/CNX0396098/CNR0477678/1111525849736894.rm.1.fq.gz	https://ftp.cngb.org/pub/CNSA/data5/CNP0002131/CNS0410262/CNX0396098/CNR0477678/1111525849736894.rm.2.fq.gz
1111525849736936	A	SZ	626365749	93954862350	3.86753e+08	5.80129e+10	38.2545	92572	236601858	2853	https://ftp.cngb.org/pub/CNSA/data5/CNP0002131/CNS0410025/CNX0395861/CNR0477441/1111525849736936.rm.1.fq.gz	https://ftp.cngb.org/pub/CNSA/data5/CNP0002131/CNS0410025/CNX0395861/CNR0477441/1111525849736936.rm.2.fq.gz
1111525849737037	A	SZ	4.14653e+08	6.2198e+10	3.2e+08	4.8e+10	22.8272	64092	167294676	3129	https://ftp.cngb.org/pub/CNSA/data5/CNP0002131/CNS0410048/CNX0395884/CNR0477464/1111525849737037.rm.1.fq.gz	https://ftp.cngb.org/pub/CNSA/data5/CNP0002131/CNS0410048/CNX0395884/CNR0477464/1111525849737037.rm.2.fq.gz
1111525849737158	A	SZ	743955723	111593358450	4.35572e+08	6.53358e+10	41.4519	68100	187448755	3518	https://ftp.cngb.org/pub/CNSA/data5/CNP0002131/CNS0410116/CNX0395952/CNR0477532/1111525849737158.rm.1.fq.gz	https://ftp.cngb.org/pub/CNSA/data5/CNP0002131/CNS0410116/CNX0395952/CNR0477532/1111525849737158.rm.2.fq.gz
1111525849737286	A	SZ	364508253	54676237950	1.55373e+08	2.3306e+10	57.3746	14138	40949487	3993	https://ftp.cngb.org/pub/CNSA/data5/CNP0002131/CNS0410141/CNX0395977/CNR0477557/1111525849737286.rm.1.fq.gz	https://ftp.cngb.org/pub/CNSA/data5/CNP0002131/CNS0410141/CNX0395977/CNR0477557/1111525849737286.rm.2.fq.gz
1111525849739575	A	SZ	217592637	32638895550	9.46493e+07	1.41974e+10	56.5016	1273	3749619	5450	https://ftp.cngb.org/pub/CNSA/data5/CNP0002131/CNS0410172/CNX0396008/CNR0477588/1111525849739575.rm.1.fq.gz	https://ftp.cngb.org/pub/CNSA/data5/CNP0002131/CNS0410172/CNX0396008/CNR0477588/1111525849739575.rm.2.fq.gz
1111525849742850	A	SZ	893971662	134095749300	4.3436e+08	65154073095	51.4123	72931	161041153	2363	https://ftp.cngb.org/pub/CNSA/data5/CNP0002131/CNS0410218/CNX0396054/CNR0477634/1111525849742850.rm.1.fq.gz	https://ftp.cngb.org/pub/CNSA/data5/CNP0002131/CNS0410218/CNX0396054/CNR0477634/1111525849742850.rm.2.fq.gz
1111525849742904	A	SZ	599794746	89969211900	3.42839e+08	51425870085	42.8406	33900	77257807	2466	https://ftp.cngb.org/pub/CNSA/data5/CNP0002131/CNS0410195/CNX0396031/CNR0477611/1111525849742904.rm.1.fq.gz	https://ftp.cngb.org/pub/CNSA/data5/CNP0002131/CNS0410195/CNX0396031/CNR0477611/1111525849742904.rm.2.fq.gz
1111525849743286	A	SZ	485833008	72874951200	1.9035e+08	28552515480	60.8198	27690	78447377	3812	https://ftp.cngb.org/pub/CNSA/data5/CNP0002131/CNS0410236/CNX0396072/CNR0477652/1111525849743286.rm.1.fq.gz	https://ftp.cngb.org/pub/CNSA/data5/CNP0002131/CNS0410236/CNX0396072/CNR0477652/1111525849743286.rm.2.fq.gz
1111525849743460	A	SZ	661766958	99265043700	3.01002e+08	45150272730	54.5154	55518	121190904	2216	https://ftp.cngb.org/pub/CNSA/data5/CNP0002131/CNS0410301/CNX0396137/CNR0477717/1111525849743460.rm.1.fq.gz	https://ftp.cngb.org/pub/CNSA/data5/CNP0002131/CNS0410301/CNX0396137/CNR0477717/1111525849743460.rm.2.fq.gz
1111525849743663	A	SZ	641065260	96159789000	181908399	27286259850	71.624	40580	99342416	2811	https://ftp.cngb.org/pub/CNSA/data5/CNP0002131/CNS0410219/CNX0396055/CNR0477635/1111525849743663.rm.1.fq.gz	https://ftp.cngb.org/pub/CNSA/data5/CNP0002131/CNS0410219/CNX0396055/CNR0477635/1111525849743663.rm.2.fq.gz
1111525849743756	A	SZ	512810493	76921573950	2.64306e+08	3.96459e+10	48.4593	18417	54946709	4282	https://ftp.cngb.org/pub/CNSA/data5/CNP0002131/CNS0410104/CNX0395940/CNR0477520/1111525849743756.rm.1.fq.gz	https://ftp.cngb.org/pub/CNSA/data5/CNP0002131/CNS0410104/CNX0395940/CNR0477520/1111525849743756.rm.2.fq.gz
1111525849743844	A	SZ	380218071	57032710650	1.68853e+08	2.5328e+10	55.5905	27110	66092662	2721	https://ftp.cngb.org/pub/CNSA/data5/CNP0002131/CNS0410186/CNX0396022/CNR0477602/1111525849743844.rm.1.fq.gz	https://ftp.cngb.org/pub/CNSA/data5/CNP0002131/CNS0410186/CNX0396022/CNR0477602/1111525849743844.rm.2.fq.gz
1111525849747079	A	SZ	680382042	102057306300	5.07652e+08	76147824645	25.3872	37608	106019565	3768	https://ftp.cngb.org/pub/CNSA/data5/CNP0002131/CNS0409954/CNX0395790/CNR0477370/1111525849747079.rm.1.fq.gz	https://ftp.cngb.org/pub/CNSA/data5/CNP0002131/CNS0409954/CNX0395790/CNR0477370/1111525849747079.rm.2.fq.gz
1111525849748616	A	SZ	857849055	128677358250	4.81556e+08	7.22334e+10	43.8648	83178	202221171	2971	https://ftp.cngb.org/pub/CNSA/data5/CNP0002131/CNS0410228/CNX0396064/CNR0477644/1111525849748616.rm.1.fq.gz	https://ftp.cngb.org/pub/CNSA/data5/CNP0002131/CNS0410228/CNX0396064/CNR0477644/1111525849748616.rm.2.fq.gz
1111525849752591	A	SZ	580956309	87143446350	3.6064e+08	5.4096e+10	37.923	42248	112128848	3174	https://ftp.cngb.org/pub/CNSA/data5/CNP0002131/CNS0409996/CNX0395832/CNR0477412/1111525849752591.rm.1.fq.gz	https://ftp.cngb.org/pub/CNSA/data5/CNP0002131/CNS0409996/CNX0395832/CNR0477412/1111525849752591.rm.2.fq.gz
1111525849752670	A	SZ	266444097	39966614550	1.54897e+08	2.32345e+10	41.8652	10386	24636651	2497	https://ftp.cngb.org/pub/CNSA/data5/CNP0002131/CNS0410124/CNX0395960/CNR0477540/1111525849752670.rm.1.fq.gz	https://ftp.cngb.org/pub/CNSA/data5/CNP0002131/CNS0410124/CNX0395960/CNR0477540/1111525849752670.rm.2.fq.gz
1111525849755546	A	SZ	732597798	109889669700	4.84921e+08	72738200205	33.808	23656	59510559	2950	https://ftp.cngb.org/pub/CNSA/data5/CNP0002131/CNS0410012/CNX0395848/CNR0477428/1111525849755546.rm.1.fq.gz	https://ftp.cngb.org/pub/CNSA/data5/CNP0002131/CNS0410012/CNX0395848/CNR0477428/1111525849755546.rm.2.fq.gz
1111525849755863	A	SZ	835590204	125338530600	6.2546e+08	93819065940	25.1475	34953	91607380	3273	https://ftp.cngb.org/pub/CNSA/data5/CNP0002131/CNS0410035/CNX0395871/CNR0477451/1111525849755863.rm.1.fq.gz	https://ftp.cngb.org/pub/CNSA/data5/CNP0002131/CNS0410035/CNX0395871/CNR0477451/1111525849755863.rm.2.fq.gz
1111525849758776	A	SZ	394581441	59187216150	2.22487e+08	3.3373e+10	43.6145	49103	193840878	7439	https://ftp.cngb.org/pub/CNSA/data5/CNP0002131/CNS0410227/CNX0396063/CNR0477643/1111525849758776.rm.1.fq.gz	https://ftp.cngb.org/pub/CNSA/data5/CNP0002131/CNS0410227/CNX0396063/CNR0477643/1111525849758776.rm.2.fq.gz
1111525849767321	A	SZ	789933165	118489974750	2.55536e+08	38330448909	67.6509	15122	26937566	1578	https://ftp.cngb.org/pub/CNSA/data5/CNP0002131/CNS0410129/CNX0395965/CNR0477545/1111525849767321.rm.1.fq.gz	https://ftp.cngb.org/pub/CNSA/data5/CNP0002131/CNS0410129/CNX0395965/CNR0477545/1111525849767321.rm.2.fq.gz
1111525849767596	A	SZ	705331608	105799741200	3.3442e+08	50163064830	52.5868	40165	118252257	3957	https://ftp.cngb.org/pub/CNSA/data5/CNP0002131/CNS0410206/CNX0396042/CNR0477622/1111525849767596.rm.1.fq.gz	https://ftp.cngb.org/pub/CNSA/data5/CNP0002131/CNS0410206/CNX0396042/CNR0477622/1111525849767596.rm.2.fq.gz
1111525849768216	A	SZ	1025645325	153846798750	4.00267e+08	6.004e+10	60.9741	83264	163059406	1896	https://ftp.cngb.org/pub/CNSA/data5/CNP0002131/CNS0410216/CNX0396052/CNR0477632/1111525849768216.rm.1.fq.gz	https://ftp.cngb.org/pub/CNSA/data5/CNP0002131/CNS0410216/CNX0396052/CNR0477632/1111525849768216.rm.2.fq.gz
1111525849770701	A	SZ	418618101	62792715150	2.63954e+08	3.95931e+10	36.9464	21854	44164846	2009	https://ftp.cngb.org/pub/CNSA/data5/CNP0002131/CNS0410070/CNX0395906/CNR0477486/1111525849770701.rm.1.fq.gz	https://ftp.cngb.org/pub/CNSA/data5/CNP0002131/CNS0410070/CNX0395906/CNR0477486/1111525849770701.rm.2.fq.gz
1111525849771679	A	SZ	607892703	91183905450	3.08962e+08	4.63442e+10	49.175	27494	74313292	3730	https://ftp.cngb.org/pub/CNSA/data5/CNP0002131/CNS0410223/CNX0396059/CNR0477639/1111525849771679.rm.1.fq.gz	https://ftp.cngb.org/pub/CNSA/data5/CNP0002131/CNS0410223/CNX0396059/CNR0477639/1111525849771679.rm.2.fq.gz
1111525849771817	A	SZ	377841798	56676269700	3.32525e+08	49878787005	11.9935	76432	180939127	2579	https://ftp.cngb.org/pub/CNSA/data5/CNP0002131/CNS0410002/CNX0395838/CNR0477418/1111525849771817.rm.1.fq.gz	https://ftp.cngb.org/pub/CNSA/data5/CNP0002131/CNS0410002/CNX0395838/CNR0477418/1111525849771817.rm.2.fq.gz
1111525849772152	A	SZ	486362664	72954399600	3.66114e+08	54917033940	24.7242	23219	62988292	3389	https://ftp.cngb.org/pub/CNSA/data5/CNP0002131/CNS0409950/CNX0395786/CNR0477366/1111525849772152.rm.1.fq.gz	https://ftp.cngb.org/pub/CNSA/data5/CNP0002131/CNS0409950/CNX0395786/CNR0477366/1111525849772152.rm.2.fq.gz
1111525849772614	A	SZ	580255635	87038345250	2.45843e+08	3.68765e+10	57.6319	10120	20617635	2019	https://ftp.cngb.org/pub/CNSA/data5/CNP0002131/CNS0410112/CNX0395948/CNR0477528/1111525849772614.rm.1.fq.gz	https://ftp.cngb.org/pub/CNSA/data5/CNP0002131/CNS0410112/CNX0395948/CNR0477528/1111525849772614.rm.2.fq.gz
1111525849852394	A	SZ	678157176	101723576400	4.74525e+08	71178791310	30.0272	49928	120497893	2711	https://ftp.cngb.org/pub/CNSA/data5/CNP0002131/CNS0409988/CNX0395824/CNR0477404/1111525849852394.rm.1.fq.gz	https://ftp.cngb.org/pub/CNSA/data5/CNP0002131/CNS0409988/CNX0395824/CNR0477404/1111525849852394.rm.2.fq.gz
1111525849853788	A	SZ	980671998	147100799700	6.05871e+08	90880711605	38.2188	8747	14903527	1573	https://ftp.cngb.org/pub/CNSA/data5/CNP0002131/CNS0409968/CNX0395804/CNR0477384/1111525849853788.rm.1.fq.gz	https://ftp.cngb.org/pub/CNSA/data5/CNP0002131/CNS0409968/CNX0395804/CNR0477384/1111525849853788.rm.2.fq.gz
1111525849853831	A	SZ	676629912	101494486800	2.40635e+08	3.60953e+10	64.4362	39878	93994679	2574	https://ftp.cngb.org/pub/CNSA/data5/CNP0002131/CNS0410023/CNX0395859/CNR0477439/1111525849853831.rm.1.fq.gz	https://ftp.cngb.org/pub/CNSA/data5/CNP0002131/CNS0410023/CNX0395859/CNR0477439/1111525849853831.rm.2.fq.gz
1111525849853957	A	SZ	970530477	145579571550	3.74454e+08	56168137569	61.4176	125724	264724360	2155	https://ftp.cngb.org/pub/CNSA/data5/CNP0002131/CNS0410311/CNX0396147/CNR0477727/1111525849853957.rm.1.fq.gz	https://ftp.cngb.org/pub/CNSA/data5/CNP0002131/CNS0410311/CNX0396147/CNR0477727/1111525849853957.rm.2.fq.gz
1111525849853997	A	SZ	756778680	113516802000	239479473	35921920950	68.3554	33087	60141554	1603	https://ftp.cngb.org/pub/CNSA/data5/CNP0002131/CNS0410158/CNX0395994/CNR0477574/1111525849853997.rm.1.fq.gz	https://ftp.cngb.org/pub/CNSA/data5/CNP0002131/CNS0410158/CNX0395994/CNR0477574/1111525849853997.rm.2.fq.gz
1111525849854221	A	SZ	629930808	94489621200	3.86819e+08	58022812080	38.5935	32365	78585030	2612	https://ftp.cngb.org/pub/CNSA/data5/CNP0002131/CNS0410123/CNX0395959/CNR0477539/1111525849854221.rm.1.fq.gz	https://ftp.cngb.org/pub/CNSA/data5/CNP0002131/CNS0410123/CNX0395959/CNR0477539/1111525849854221.rm.2.fq.gz
1111525849856911	A	SZ	990147420	148522113000	521465433	78219814950	47.3346	30778	73046392	2756	https://ftp.cngb.org/pub/CNSA/data5/CNP0002131/CNS0409983/CNX0395819/CNR0477399/1111525849856911.rm.1.fq.gz	https://ftp.cngb.org/pub/CNSA/data5/CNP0002131/CNS0409983/CNX0395819/CNR0477399/1111525849856911.rm.2.fq.gz
1111525849858166	A	SZ	145367685	21805152750	5.85946e+07	8789190777	59.6921	1627	13088944	39854	https://ftp.cngb.org/pub/CNSA/data5/CNP0002131/CNS0410046/CNX0395882/CNR0477462/1111525849858166.rm.1.fq.gz	https://ftp.cngb.org/pub/CNSA/data5/CNP0002131/CNS0410046/CNX0395882/CNR0477462/1111525849858166.rm.2.fq.gz
1111525849858348	A	SZ	361599984	54239997600	1.73239e+08	25985862090	52.091	40507	103544972	2986	https://ftp.cngb.org/pub/CNSA/data5/CNP0002131/CNS0410215/CNX0396051/CNR0477631/1111525849858348.rm.1.fq.gz	https://ftp.cngb.org/pub/CNSA/data5/CNP0002131/CNS0410215/CNX0396051/CNR0477631/1111525849858348.rm.2.fq.gz
1111525849858985	A	SZ	717091878	107563781700	3.11799e+08	46769792805	56.519	102056	160732490	1379	https://ftp.cngb.org/pub/CNSA/data5/CNP0002131/CNS0410324/CNX0396160/CNR0477740/1111525849858985.rm.1.fq.gz	https://ftp.cngb.org/pub/CNSA/data5/CNP0002131/CNS0410324/CNX0396160/CNR0477740/1111525849858985.rm.2.fq.gz
1111525849859067	A	SZ	553970112	83095516800	2.78828e+08	41824140120	49.6674	16804	39162246	2508	https://ftp.cngb.org/pub/CNSA/data5/CNP0002131/CNS0410084/CNX0395920/CNR0477500/1111525849859067.rm.1.fq.gz	https://ftp.cngb.org/pub/CNSA/data5/CNP0002131/CNS0410084/CNX0395920/CNR0477500/1111525849859067.rm.2.fq.gz
1111525849859453	A	SZ	591757053	88763557950	3.17528e+08	4.76293e+10	46.3414	51842	124563995	2555	https://ftp.cngb.org/pub/CNSA/data5/CNP0002131/CNS0410126/CNX0395962/CNR0477542/1111525849859453.rm.1.fq.gz	https://ftp.cngb.org/pub/CNSA/data5/CNP0002131/CNS0410126/CNX0395962/CNR0477542/1111525849859453.rm.2.fq.gz
1111525849861803	A	SZ	470944206	70641630900	2.41936e+08	36290472435	48.6274	16970	38322879	2264	https://ftp.cngb.org/pub/CNSA/data5/CNP0002131/CNS0410061/CNX0395897/CNR0477477/1111525849861803.rm.1.fq.gz	https://ftp.cngb.org/pub/CNSA/data5/CNP0002131/CNS0410061/CNX0395897/CNR0477477/1111525849861803.rm.2.fq.gz
1111525849861875	A	SZ	612000729	91800109350	2.41343e+08	3.62015e+10	60.5649	28981	70506454	2658	https://ftp.cngb.org/pub/CNSA/data5/CNP0002131/CNS0410194/CNX0396030/CNR0477610/1111525849861875.rm.1.fq.gz	https://ftp.cngb.org/pub/CNSA/data5/CNP0002131/CNS0410194/CNX0396030/CNR0477610/1111525849861875.rm.2.fq.gz
1111525849861911	A	SZ	462764757	69414713550	1.81581e+08	2.72372e+10	60.7617	24652	46025132	1806	https://ftp.cngb.org/pub/CNSA/data5/CNP0002131/CNS0410293/CNX0396129/CNR0477709/1111525849861911.rm.1.fq.gz	https://ftp.cngb.org/pub/CNSA/data5/CNP0002131/CNS0410293/CNX0396129/CNR0477709/1111525849861911.rm.2.fq.gz
1111525849862212	A	SZ	504042855	75606428250	3.46399e+08	5.19599e+10	31.2759	36614	109708279	4136	https://ftp.cngb.org/pub/CNSA/data5/CNP0002131/CNS0410041/CNX0395877/CNR0477457/1111525849862212.rm.1.fq.gz	https://ftp.cngb.org/pub/CNSA/data5/CNP0002131/CNS0410041/CNX0395877/CNR0477457/1111525849862212.rm.2.fq.gz
1111525849862995	A	SZ	735638127	110345719050	3.28833e+08	4.93249e+10	55.2996	88334	236136903	3344	https://ftp.cngb.org/pub/CNSA/data5/CNP0002131/CNS0410209/CNX0396045/CNR0477625/1111525849862995.rm.1.fq.gz	https://ftp.cngb.org/pub/CNSA/data5/CNP0002131/CNS0410209/CNX0396045/CNR0477625/1111525849862995.rm.2.fq.gz
1111525849863945	A	SZ	1041816549	156272482350	4.31809e+08	6.47714e+10	58.5523	136316	264227702	1797	https://ftp.cngb.org/pub/CNSA/data5/CNP0002131/CNS0410237/CNX0396073/CNR0477653/1111525849863945.rm.1.fq.gz	https://ftp.cngb.org/pub/CNSA/data5/CNP0002131/CNS0410237/CNX0396073/CNR0477653/1111525849863945.rm.2.fq.gz
T2107171952	A	XZ	562074712	84311206800	186950814	28042622100	66.7392	35430	69163026	1859	https://ftp.cngb.org/pub/CNSA/data5/CNP0003934/CNS0676400/CNX0582908/CNR0676123/T2107171952.rm.1.fq.gz	https://ftp.cngb.org/pub/CNSA/data5/CNP0003934/CNS0676400/CNX0582908/CNR0676123/T2107171952.rm.2.fq.gz
T2107171953	C	XZ	558151520	83722728000	308378766	46256814900	44.75	132153	340941819	2962	https://ftp.cngb.org/pub/CNSA/data5/CNP0003934/CNS0676177/CNX0582685/CNR0675900/T2107171953.rm.1.fq.gz	https://ftp.cngb.org/pub/CNSA/data5/CNP0003934/CNS0676177/CNX0582685/CNR0675900/T2107171953.rm.2.fq.gz
T2107171954	D	XZ	537504130	80625619500	319240940	47886141000	40.6068	66171	174240137	3104	https://ftp.cngb.org/pub/CNSA/data5/CNP0003934/CNS0676143/CNX0582651/CNR0675866/T2107171954.rm.1.fq.gz	https://ftp.cngb.org/pub/CNSA/data5/CNP0003934/CNS0676143/CNX0582651/CNR0675866/T2107171954.rm.2.fq.gz
T2107171955	B	XZ	577950128	86692519200	445019078	66752861700	23.0004	19977	51222970	2972	https://ftp.cngb.org/pub/CNSA/data5/CNP0003934/CNS0675939/CNX0582447/CNR0675662/T2107171955.rm.1.fq.gz	https://ftp.cngb.org/pub/CNSA/data5/CNP0003934/CNS0675939/CNX0582447/CNR0675662/T2107171955.rm.2.fq.gz
T2107171956	A	XZ	450753066	67612959900	306674168	46001125200	31.964	13082	41677014	4528	https://ftp.cngb.org/pub/CNSA/data5/CNP0003934/CNS0676054/CNX0582562/CNR0675777/T2107171956.rm.1.fq.gz	https://ftp.cngb.org/pub/CNSA/data5/CNP0003934/CNS0676054/CNX0582562/CNR0675777/T2107171956.rm.2.fq.gz
T2107171957	C	XZ	487719504	73157925600	347418696	52112804400	28.7667	50060	129678922	3046	https://ftp.cngb.org/pub/CNSA/data5/CNP0003934/CNS0676026/CNX0582534/CNR0675749/T2107171957.rm.1.fq.gz	https://ftp.cngb.org/pub/CNSA/data5/CNP0003934/CNS0676026/CNX0582534/CNR0675749/T2107171957.rm.2.fq.gz
T2107171958	D	XZ	518486566	77772984900	332731114	49909667100	35.8265	44702	117651037	3221	https://ftp.cngb.org/pub/CNSA/data5/CNP0003934/CNS0676102/CNX0582610/CNR0675825/T2107171958.rm.1.fq.gz	https://ftp.cngb.org/pub/CNSA/data5/CNP0003934/CNS0676102/CNX0582610/CNR0675825/T2107171958.rm.2.fq.gz
T2107171959	C	XZ	592730708	88909606200	207099460	31064919000	65.0601	44370	110797223	3095	https://ftp.cngb.org/pub/CNSA/data5/CNP0003934/CNS0676383/CNX0582891/CNR0676106/T2107171959.rm.1.fq.gz	https://ftp.cngb.org/pub/CNSA/data5/CNP0003934/CNS0676383/CNX0582891/CNR0676106/T2107171959.rm.2.fq.gz
T2107171960	D	XZ	746937984	112000000000	256394646	38459196900	65.6739	55380	129223870	2656	https://ftp.cngb.org/pub/CNSA/data5/CNP0003934/CNS0676394/CNX0582902/CNR0676117/T2107171960.rm.1.fq.gz	https://ftp.cngb.org/pub/CNSA/data5/CNP0003934/CNS0676394/CNX0582902/CNR0676117/T2107171960.rm.2.fq.gz
T2107171961	A	XZ	465330706	69799605900	314223234	47133485100	32.4731	12151	34267805	3717	https://ftp.cngb.org/pub/CNSA/data5/CNP0003934/CNS0676063/CNX0582571/CNR0675786/T2107171961.rm.1.fq.gz	https://ftp.cngb.org/pub/CNSA/data5/CNP0003934/CNS0676063/CNX0582571/CNR0675786/T2107171961.rm.2.fq.gz
T2107171962	B	XZ	656056580	98408487000	296280682	44442102300	54.8392	11236	33597339	5965	https://ftp.cngb.org/pub/CNSA/data5/CNP0003934/CNS0676272/CNX0582780/CNR0675995/T2107171962.rm.1.fq.gz	https://ftp.cngb.org/pub/CNSA/data5/CNP0003934/CNS0676272/CNX0582780/CNR0675995/T2107171962.rm.2.fq.gz
T2107171963	B	XZ	584984300	87747645000	324744656	48711698400	44.4866	12488	45174782	8141	https://ftp.cngb.org/pub/CNSA/data5/CNP0003934/CNS0676175/CNX0582683/CNR0675898/T2107171963.rm.1.fq.gz	https://ftp.cngb.org/pub/CNSA/data5/CNP0003934/CNS0676175/CNX0582683/CNR0675898/T2107171963.rm.2.fq.gz
T2107171964	A	XZ	521606058	78240908700	208334264	31250139600	60.0591	18056	52716173	4873	https://ftp.cngb.org/pub/CNSA/data5/CNP0003934/CNS0676321/CNX0582829/CNR0676044/T2107171964.rm.1.fq.gz	https://ftp.cngb.org/pub/CNSA/data5/CNP0003934/CNS0676321/CNX0582829/CNR0676044/T2107171964.rm.2.fq.gz
T2107171965	C	XZ	650581118	97587167700	416243930	62436589500	36.0197	56061	148919110	3206	https://ftp.cngb.org/pub/CNSA/data5/CNP0003934/CNS0676104/CNX0582612/CNR0675827/T2107171965.rm.1.fq.gz	https://ftp.cngb.org/pub/CNSA/data5/CNP0003934/CNS0676104/CNX0582612/CNR0675827/T2107171965.rm.2.fq.gz
T2107171966	D	XZ	711267146	107000000000	429990910	64498636500	39.5458	45333	124428062	3355	https://ftp.cngb.org/pub/CNSA/data5/CNP0003934/CNS0676130/CNX0582638/CNR0675853/T2107171966.rm.1.fq.gz	https://ftp.cngb.org/pub/CNSA/data5/CNP0003934/CNS0676130/CNX0582638/CNR0675853/T2107171966.rm.2.fq.gz
T2107171967	C	XZ	726552814	109000000000	444590866	66688629900	38.8082	94865	271094890	3632	https://ftp.cngb.org/pub/CNSA/data5/CNP0003934/CNS0676124/CNX0582632/CNR0675847/T2107171967.rm.1.fq.gz	https://ftp.cngb.org/pub/CNSA/data5/CNP0003934/CNS0676124/CNX0582632/CNR0675847/T2107171967.rm.2.fq.gz
T2107171968	D	XZ	616975658	92546348700	269569716	40435457400	56.3079	54865	150929322	3428	https://ftp.cngb.org/pub/CNSA/data5/CNP0003934/CNS0676289/CNX0582797/CNR0676012/T2107171968.rm.1.fq.gz	https://ftp.cngb.org/pub/CNSA/data5/CNP0003934/CNS0676289/CNX0582797/CNR0676012/T2107171968.rm.2.fq.gz
T2107171969	B	XZ	494449428	74167414200	243320128	36498019200	50.7897	37476	88178510	2579	https://ftp.cngb.org/pub/CNSA/data5/CNP0003934/CNS0676235/CNX0582743/CNR0675958/T2107171969.rm.1.fq.gz	https://ftp.cngb.org/pub/CNSA/data5/CNP0003934/CNS0676235/CNX0582743/CNR0675958/T2107171969.rm.2.fq.gz
T2107171970	A	XZ	543239128	81485869200	208689760	31303464000	61.5842	49842	125525881	2988	https://ftp.cngb.org/pub/CNSA/data5/CNP0003934/CNS0676337/CNX0582845/CNR0676060/T2107171970.rm.1.fq.gz	https://ftp.cngb.org/pub/CNSA/data5/CNP0003934/CNS0676337/CNX0582845/CNR0676060/T2107171970.rm.2.fq.gz
T2107171971	A	XZ	510862166	76629324900	334535790	50180368500	34.5155	16572	56744461	5769	https://ftp.cngb.org/pub/CNSA/data5/CNP0003934/CNS0676082/CNX0582590/CNR0675805/T2107171971.rm.1.fq.gz	https://ftp.cngb.org/pub/CNSA/data5/CNP0003934/CNS0676082/CNX0582590/CNR0675805/T2107171971.rm.2.fq.gz
T2107171972	C	XZ	589733536	88460030400	297366032	44604904800	49.5762	54604	145476712	3219	https://ftp.cngb.org/pub/CNSA/data5/CNP0003934/CNS0676219/CNX0582727/CNR0675942/T2107171972.rm.1.fq.gz	https://ftp.cngb.org/pub/CNSA/data5/CNP0003934/CNS0676219/CNX0582727/CNR0675942/T2107171972.rm.2.fq.gz
T2107171973	D	XZ	346952762	52042914300	148587576	22288136400	57.1735	20874	91770265	12481	https://ftp.cngb.org/pub/CNSA/data5/CNP0003934/CNS0676298/CNX0582806/CNR0676021/T2107171973.rm.1.fq.gz	https://ftp.cngb.org/pub/CNSA/data5/CNP0003934/CNS0676298/CNX0582806/CNR0676021/T2107171973.rm.2.fq.gz
T2107171974	B	XZ	149373572	22406035800	118523734	17778560100	20.6528	7316	29346907	7592	https://ftp.cngb.org/pub/CNSA/data5/CNP0003934/CNS0675908/CNX0582416/CNR0675631/T2107171974.rm.1.fq.gz	https://ftp.cngb.org/pub/CNSA/data5/CNP0003934/CNS0675908/CNX0582416/CNR0675631/T2107171974.rm.2.fq.gz
T2107171975	B	XZ	648879064	97331859600	198678488	29801773200	69.3813	9394	22064383	2734	https://ftp.cngb.org/pub/CNSA/data5/CNP0003934/CNS0676421/CNX0582929/CNR0676144/T2107171975.rm.1.fq.gz	https://ftp.cngb.org/pub/CNSA/data5/CNP0003934/CNS0676421/CNX0582929/CNR0676144/T2107171975.rm.2.fq.gz
T2107171976	C	XZ	456350142	68452521300	247088342	37063251300	45.8555	38947	93825186	2709	https://ftp.cngb.org/pub/CNSA/data5/CNP0003934/CNS0676186/CNX0582694/CNR0675909/T2107171976.rm.1.fq.gz	https://ftp.cngb.org/pub/CNSA/data5/CNP0003934/CNS0676186/CNX0582694/CNR0675909/T2107171976.rm.2.fq.gz
T2107171977	D	XZ	573264488	85989673200	159544602	23931690300	72.1691	30581	87453847	3795	https://ftp.cngb.org/pub/CNSA/data5/CNP0003934/CNS0676443/CNX0582951/CNR0676166/T2107171977.rm.1.fq.gz	https://ftp.cngb.org/pub/CNSA/data5/CNP0003934/CNS0676443/CNX0582951/CNR0676166/T2107171977.rm.2.fq.gz
T2107171978	C	XZ	526898878	79034831700	399740018	59961002700	24.1334	119579	307602291	3006	https://ftp.cngb.org/pub/CNSA/data5/CNP0003934/CNS0675957/CNX0582465/CNR0675680/T2107171978.rm.1.fq.gz	https://ftp.cngb.org/pub/CNSA/data5/CNP0003934/CNS0675957/CNX0582465/CNR0675680/T2107171978.rm.2.fq.gz
T2107171979	B	XZ	527472600	79120890000	403654114	60548117100	23.4739	5226	30748870	23372	https://ftp.cngb.org/pub/CNSA/data5/CNP0003934/CNS0675951/CNX0582459/CNR0675674/T2107171979.rm.1.fq.gz	https://ftp.cngb.org/pub/CNSA/data5/CNP0003934/CNS0675951/CNX0582459/CNR0675674/T2107171979.rm.2.fq.gz
T2107171980	A	XZ	529062456	79359368400	359795924	53969388600	31.9937	12271	44216971	6796	https://ftp.cngb.org/pub/CNSA/data5/CNP0003934/CNS0676055/CNX0582563/CNR0675778/T2107171980.rm.1.fq.gz	https://ftp.cngb.org/pub/CNSA/data5/CNP0003934/CNS0676055/CNX0582563/CNR0675778/T2107171980.rm.2.fq.gz
T2107171981	D	XZ	609832622	91474893300	420190980	63028647000	31.0973	85005	217927001	2940	https://ftp.cngb.org/pub/CNSA/data5/CNP0003934/CNS0676046/CNX0582554/CNR0675769/T2107171981.rm.1.fq.gz	https://ftp.cngb.org/pub/CNSA/data5/CNP0003934/CNS0676046/CNX0582554/CNR0675769/T2107171981.rm.2.fq.gz
T2107171982	B	XZ	571465042	85719756300	204513904	30677085600	64.2124	7603	22058855	5537	https://ftp.cngb.org/pub/CNSA/data5/CNP0003934/CNS0676373/CNX0582881/CNR0676096/T2107171982.rm.1.fq.gz	https://ftp.cngb.org/pub/CNSA/data5/CNP0003934/CNS0676373/CNX0582881/CNR0676096/T2107171982.rm.2.fq.gz
T2107171983	A	XZ	583866372	87579955800	392633732	58895059800	32.7528	17505	54638067	4642	https://ftp.cngb.org/pub/CNSA/data5/CNP0003934/CNS0676064/CNX0582572/CNR0675787/T2107171983.rm.1.fq.gz	https://ftp.cngb.org/pub/CNSA/data5/CNP0003934/CNS0676064/CNX0582572/CNR0675787/T2107171983.rm.2.fq.gz
T2107171984	C	XZ	550415286	82562292900	359215780	53882367000	34.7373	92255	194780559	2184	https://ftp.cngb.org/pub/CNSA/data5/CNP0003934/CNS0676086/CNX0582594/CNR0675809/T2107171984.rm.1.fq.gz	https://ftp.cngb.org/pub/CNSA/data5/CNP0003934/CNS0676086/CNX0582594/CNR0675809/T2107171984.rm.2.fq.gz
T2107171985	D	XZ	578931406	86839710900	418762770	62814415500	27.6663	139972	353919427	2946	https://ftp.cngb.org/pub/CNSA/data5/CNP0003934/CNS0676012/CNX0582520/CNR0675735/T2107171985.rm.1.fq.gz	https://ftp.cngb.org/pub/CNSA/data5/CNP0003934/CNS0676012/CNX0582520/CNR0675735/T2107171985.rm.2.fq.gz
T2107171986	B	XZ	481890458	72283568700	304125416	45618812400	36.8891	17860	53433170	4183	https://ftp.cngb.org/pub/CNSA/data5/CNP0003934/CNS0676111/CNX0582619/CNR0675834/T2107171986.rm.1.fq.gz	https://ftp.cngb.org/pub/CNSA/data5/CNP0003934/CNS0676111/CNX0582619/CNR0675834/T2107171986.rm.2.fq.gz
T2107171987	C	XZ	676049688	101000000000	443376974	66506546100	34.4165	43612	128784802	4138	https://ftp.cngb.org/pub/CNSA/data5/CNP0003934/CNS0676078/CNX0582586/CNR0675801/T2107171987.rm.1.fq.gz	https://ftp.cngb.org/pub/CNSA/data5/CNP0003934/CNS0676078/CNX0582586/CNR0675801/T2107171987.rm.2.fq.gz
T2107171988	A	XZ	487142422	73071363300	308542846	46281426900	36.6627	15949	45915293	3876	https://ftp.cngb.org/pub/CNSA/data5/CNP0003934/CNS0676108/CNX0582616/CNR0675831/T2107171988.rm.1.fq.gz	https://ftp.cngb.org/pub/CNSA/data5/CNP0003934/CNS0676108/CNX0582616/CNR0675831/T2107171988.rm.2.fq.gz
T2107171989	B	XZ	618566448	92784967200	227770360	34165554000	63.1777	15067	44472581	5745	https://ftp.cngb.org/pub/CNSA/data5/CNP0003934/CNS0676362/CNX0582870/CNR0676085/T2107171989.rm.1.fq.gz	https://ftp.cngb.org/pub/CNSA/data5/CNP0003934/CNS0676362/CNX0582870/CNR0676085/T2107171989.rm.2.fq.gz
T2107171990	D	XZ	696501304	104000000000	449012566	67351884900	35.5331	36674	82436179	2353	https://ftp.cngb.org/pub/CNSA/data5/CNP0003934/CNS0676095/CNX0582603/CNR0675818/T2107171990.rm.1.fq.gz	https://ftp.cngb.org/pub/CNSA/data5/CNP0003934/CNS0676095/CNX0582603/CNR0675818/T2107171990.rm.2.fq.gz
T2107171991	C	XZ	463158944	69473841600	338318628	50747794200	26.9541	82212	190884014	2483	https://ftp.cngb.org/pub/CNSA/data5/CNP0003934/CNS0676003/CNX0582511/CNR0675726/T2107171991.rm.1.fq.gz	https://ftp.cngb.org/pub/CNSA/data5/CNP0003934/CNS0676003/CNX0582511/CNR0675726/T2107171991.rm.2.fq.gz
T2107171992	D	XZ	621345754	93201863100	381708062	57256209300	38.5675	108793	318731119	3777	https://ftp.cngb.org/pub/CNSA/data5/CNP0003934/CNS0676122/CNX0582630/CNR0675845/T2107171992.rm.1.fq.gz	https://ftp.cngb.org/pub/CNSA/data5/CNP0003934/CNS0676122/CNX0582630/CNR0675845/T2107171992.rm.2.fq.gz
T2107171993	A	XZ	1227838956	188000000000	1046643970	161000000000	14.6336	61732	179570956	3920	https://ftp.cngb.org/pub/CNSA/data5/CNP0003934/CNS0675826/CNX0582334/CNR0675549/T2107171993.rm.1.fq.gz	https://ftp.cngb.org/pub/CNSA/data5/CNP0003934/CNS0675826/CNX0582334/CNR0675549/T2107171993.rm.2.fq.gz
T2107171994	B	XZ	550102156	82515323400	354262664	53139399600	35.6006	34609	101219972	4104	https://ftp.cngb.org/pub/CNSA/data5/CNP0003934/CNS0676097/CNX0582605/CNR0675820/T2107171994.rm.1.fq.gz	https://ftp.cngb.org/pub/CNSA/data5/CNP0003934/CNS0676097/CNX0582605/CNR0675820/T2107171994.rm.2.fq.gz
T2107171995	D	XZ	806420892	121000000000	317668896	47650334400	60.6076	53195	159128277	4091	https://ftp.cngb.org/pub/CNSA/data5/CNP0003934/CNS0676329/CNX0582837/CNR0676052/T2107171995.rm.1.fq.gz	https://ftp.cngb.org/pub/CNSA/data5/CNP0003934/CNS0676329/CNX0582837/CNR0676052/T2107171995.rm.2.fq.gz
T2107171996	A	XZ	638501702	95775255300	288286910	43243036500	54.8495	27863	94492031	5375	https://ftp.cngb.org/pub/CNSA/data5/CNP0003934/CNS0676273/CNX0582781/CNR0675996/T2107171996.rm.1.fq.gz	https://ftp.cngb.org/pub/CNSA/data5/CNP0003934/CNS0676273/CNX0582781/CNR0675996/T2107171996.rm.2.fq.gz
T2107171997	C	XZ	607620814	91143122100	351824390	52773658500	42.098	71419	204530901	3648	https://ftp.cngb.org/pub/CNSA/data5/CNP0003934/CNS0676152/CNX0582660/CNR0675875/T2107171997.rm.1.fq.gz	https://ftp.cngb.org/pub/CNSA/data5/CNP0003934/CNS0676152/CNX0582660/CNR0675875/T2107171997.rm.2.fq.gz
T2107171998	B	XZ	687287240	103000000000	240115786	36017367900	65.0633	16805	42515478	3092	https://ftp.cngb.org/pub/CNSA/data5/CNP0003934/CNS0676384/CNX0582892/CNR0676107/T2107171998.rm.1.fq.gz	https://ftp.cngb.org/pub/CNSA/data5/CNP0003934/CNS0676384/CNX0582892/CNR0676107/T2107171998.rm.2.fq.gz
T2107171999	B	XZ	610901578	91635236700	240386322	36057948300	60.6506	12948	28256517	2326	https://ftp.cngb.org/pub/CNSA/data5/CNP0003934/CNS0676331/CNX0582839/CNR0676054/T2107171999.rm.1.fq.gz	https://ftp.cngb.org/pub/CNSA/data5/CNP0003934/CNS0676331/CNX0582839/CNR0676054/T2107171999.rm.2.fq.gz
T2107172000	D	XZ	570812976	85621946400	283578732	42536809800	50.3202	105990	248041285	2544	https://ftp.cngb.org/pub/CNSA/data5/CNP0003934/CNS0676229/CNX0582737/CNR0675952/T2107172000.rm.1.fq.gz	https://ftp.cngb.org/pub/CNSA/data5/CNP0003934/CNS0676229/CNX0582737/CNR0675952/T2107172000.rm.2.fq.gz
T2107172001	A	XZ	627769252	94165387800	156998092	23549713800	74.9911	23582	36965104	1311	https://ftp.cngb.org/pub/CNSA/data5/CNP0003934/CNS0676452/CNX0582960/CNR0676175/T2107172001.rm.1.fq.gz	https://ftp.cngb.org/pub/CNSA/data5/CNP0003934/CNS0676452/CNX0582960/CNR0676175/T2107172001.rm.2.fq.gz
T2107172002	C	XZ	595486942	89323041300	416443408	62466511200	30.0667	184238	349068261	1861	https://ftp.cngb.org/pub/CNSA/data5/CNP0003934/CNS0676040/CNX0582548/CNR0675763/T2107172002.rm.1.fq.gz	https://ftp.cngb.org/pub/CNSA/data5/CNP0003934/CNS0676040/CNX0582548/CNR0675763/T2107172002.rm.2.fq.gz
T2107172003	A	XZ	613055668	91958350200	229218548	34382782200	62.6105	24056	65432580	4072	https://ftp.cngb.org/pub/CNSA/data5/CNP0003934/CNS0676355/CNX0582863/CNR0676078/T2107172003.rm.1.fq.gz	https://ftp.cngb.org/pub/CNSA/data5/CNP0003934/CNS0676355/CNX0582863/CNR0676078/T2107172003.rm.2.fq.gz
T2107172004	D	XZ	757920350	114000000000	378128256	56719238400	50.1098	68226	165233622	2738	https://ftp.cngb.org/pub/CNSA/data5/CNP0003934/CNS0676226/CNX0582734/CNR0675949/T2107172004.rm.1.fq.gz	https://ftp.cngb.org/pub/CNSA/data5/CNP0003934/CNS0676226/CNX0582734/CNR0675949/T2107172004.rm.2.fq.gz
T2107172005	B	XZ	1403903524	216000000000	921959368	142000000000	34.272	26566	80778276	5179	https://ftp.cngb.org/pub/CNSA/data5/CNP0003934/CNS0676077/CNX0582585/CNR0675800/T2107172005.rm.1.fq.gz	https://ftp.cngb.org/pub/CNSA/data5/CNP0003934/CNS0676077/CNX0582585/CNR0675800/T2107172005.rm.2.fq.gz
T2107172006	C	XZ	644884984	96732747600	438333306	65749995900	32.0292	62753	195559446	4400	https://ftp.cngb.org/pub/CNSA/data5/CNP0003934/CNS0676057/CNX0582565/CNR0675780/T2107172006.rm.1.fq.gz	https://ftp.cngb.org/pub/CNSA/data5/CNP0003934/CNS0676057/CNX0582565/CNR0675780/T2107172006.rm.2.fq.gz
T2107172007	A	XZ	571743738	85761560700	202152822	30322923300	64.6428	28083	62057900	2310	https://ftp.cngb.org/pub/CNSA/data5/CNP0003934/CNS0676378/CNX0582886/CNR0676101/T2107172007.rm.1.fq.gz	https://ftp.cngb.org/pub/CNSA/data5/CNP0003934/CNS0676378/CNX0582886/CNR0676101/T2107172007.rm.2.fq.gz
T2107172008	D	XZ	521682616	78252392400	206645104	30996765600	60.3887	60919	149191709	2714	https://ftp.cngb.org/pub/CNSA/data5/CNP0003934/CNS0676327/CNX0582835/CNR0676050/T2107172008.rm.1.fq.gz	https://ftp.cngb.org/pub/CNSA/data5/CNP0003934/CNS0676327/CNX0582835/CNR0676050/T2107172008.rm.2.fq.gz
T2107172009	B	XZ	442353660	66353049000	166915428	25037314200	62.2665	16171	36004112	2420	https://ftp.cngb.org/pub/CNSA/data5/CNP0003934/CNS0676349/CNX0582857/CNR0676072/T2107172009.rm.1.fq.gz	https://ftp.cngb.org/pub/CNSA/data5/CNP0003934/CNS0676349/CNX0582857/CNR0676072/T2107172009.rm.2.fq.gz
T2107172010	C	XZ	714136774	107000000000	460199992	69029998800	35.5586	278623	647672013	2594	https://ftp.cngb.org/pub/CNSA/data5/CNP0003934/CNS0676096/CNX0582604/CNR0675819/T2107172010.rm.1.fq.gz	https://ftp.cngb.org/pub/CNSA/data5/CNP0003934/CNS0676096/CNX0582604/CNR0675819/T2107172010.rm.2.fq.gz
T2107172012	B	XZ	1143904246	176000000000	869110864	134000000000	23.9573	24927	68345224	3344	https://ftp.cngb.org/pub/CNSA/data5/CNP0003934/CNS0675954/CNX0582462/CNR0675677/T2107172012.rm.1.fq.gz	https://ftp.cngb.org/pub/CNSA/data5/CNP0003934/CNS0675954/CNX0582462/CNR0675677/T2107172012.rm.2.fq.gz
T2107172013	C	XZ	576503942	86475591300	188941194	28341179100	67.2264	27761	62517412	2490	https://ftp.cngb.org/pub/CNSA/data5/CNP0003934/CNS0676406/CNX0582914/CNR0676129/T2107172013.rm.1.fq.gz	https://ftp.cngb.org/pub/CNSA/data5/CNP0003934/CNS0676406/CNX0582914/CNR0676129/T2107172013.rm.2.fq.gz
T2107172014	D	XZ	510879664	76631949600	328609630	49291444500	35.6777	84080	244095019	3699	https://ftp.cngb.org/pub/CNSA/data5/CNP0003934/CNS0676098/CNX0582606/CNR0675821/T2107172014.rm.1.fq.gz	https://ftp.cngb.org/pub/CNSA/data5/CNP0003934/CNS0676098/CNX0582606/CNR0675821/T2107172014.rm.2.fq.gz
T2107172015	B	XZ	611428462	91714269300	280650292	42097543800	54.0992	75479	169208228	2345	https://ftp.cngb.org/pub/CNSA/data5/CNP0003934/CNS0676267/CNX0582775/CNR0675990/T2107172015.rm.1.fq.gz	https://ftp.cngb.org/pub/CNSA/data5/CNP0003934/CNS0676267/CNX0582775/CNR0675990/T2107172015.rm.2.fq.gz
T2107172016	C	XZ	477741200	71661180000	237385004	35607750600	50.311	73611	201233949	3333	https://ftp.cngb.org/pub/CNSA/data5/CNP0003934/CNS0676228/CNX0582736/CNR0675951/T2107172016.rm.1.fq.gz	https://ftp.cngb.org/pub/CNSA/data5/CNP0003934/CNS0676228/CNX0582736/CNR0675951/T2107172016.rm.2.fq.gz
T2107172017	A	XZ	790050694	119000000000	311087832	46663174800	60.6243	78983	185163120	2558	https://ftp.cngb.org/pub/CNSA/data5/CNP0003934/CNS0676330/CNX0582838/CNR0676053/T2107172017.rm.1.fq.gz	https://ftp.cngb.org/pub/CNSA/data5/CNP0003934/CNS0676330/CNX0582838/CNR0676053/T2107172017.rm.2.fq.gz
T2107172018	D	XZ	809968058	121000000000	374108310	56116246500	53.812	89791	228639513	2996	https://ftp.cngb.org/pub/CNSA/data5/CNP0003934/CNS0676262/CNX0582770/CNR0675985/T2107172018.rm.1.fq.gz	https://ftp.cngb.org/pub/CNSA/data5/CNP0003934/CNS0676262/CNX0582770/CNR0675985/T2107172018.rm.2.fq.gz
T2107172019	A	XZ	539097220	80864583000	186832050	28024807500	65.3435	20219	41356362	1970	https://ftp.cngb.org/pub/CNSA/data5/CNP0003934/CNS0676391/CNX0582899/CNR0676114/T2107172019.rm.1.fq.gz	https://ftp.cngb.org/pub/CNSA/data5/CNP0003934/CNS0676391/CNX0582899/CNR0676114/T2107172019.rm.2.fq.gz
T2107172020	C	XZ	741568688	111000000000	311483756	46722563400	57.9966	42369	84370506	1961	https://ftp.cngb.org/pub/CNSA/data5/CNP0003934/CNS0676306/CNX0582814/CNR0676029/T2107172020.rm.1.fq.gz	https://ftp.cngb.org/pub/CNSA/data5/CNP0003934/CNS0676306/CNX0582814/CNR0676029/T2107172020.rm.2.fq.gz
T2107172023	C	XZ	880047958	132000000000	441445046	66216756900	49.8385	44623	115407311	3102	https://ftp.cngb.org/pub/CNSA/data5/CNP0003934/CNS0676222/CNX0582730/CNR0675945/T2107172023.rm.1.fq.gz	https://ftp.cngb.org/pub/CNSA/data5/CNP0003934/CNS0676222/CNX0582730/CNR0675945/T2107172023.rm.2.fq.gz
T2107172024	B	XZ	470799368	70619905200	291887060	43783059000	38.0018	13133	48545339	6774	https://ftp.cngb.org/pub/CNSA/data5/CNP0003934/CNS0676119/CNX0582627/CNR0675842/T2107172024.rm.1.fq.gz	https://ftp.cngb.org/pub/CNSA/data5/CNP0003934/CNS0676119/CNX0582627/CNR0675842/T2107172024.rm.2.fq.gz
T2107172025	D	XZ	566906658	85035998700	215933102	32389965300	61.9103	57798	130018197	2450	https://ftp.cngb.org/pub/CNSA/data5/CNP0003934/CNS0676344/CNX0582852/CNR0676067/T2107172025.rm.1.fq.gz	https://ftp.cngb.org/pub/CNSA/data5/CNP0003934/CNS0676344/CNX0582852/CNR0676067/T2107172025.rm.2.fq.gz
T2107172026	A	XZ	494226958	74134043700	192553898	28883084700	61.0394	26696	67484716	3513	https://ftp.cngb.org/pub/CNSA/data5/CNP0003934/CNS0676333/CNX0582841/CNR0676056/T2107172026.rm.1.fq.gz	https://ftp.cngb.org/pub/CNSA/data5/CNP0003934/CNS0676333/CNX0582841/CNR0676056/T2107172026.rm.2.fq.gz
T2108173861	A	XZ	588882240	88332336000	390317950	58547692500	33.7188	54689	136821328	2920	https://ftp.cngb.org/pub/CNSA/data5/CNP0003934/CNS0676071/CNX0582579/CNR0675794/T2108173861.rm.1.fq.gz	https://ftp.cngb.org/pub/CNSA/data5/CNP0003934/CNS0676071/CNX0582579/CNR0675794/T2108173861.rm.2.fq.gz
T2108173862	D	XZ	609210778	91381616700	358734590	53810188500	41.1149	59055	130201399	2299	https://ftp.cngb.org/pub/CNSA/data5/CNP0003934/CNS0676147/CNX0582655/CNR0675870/T2108173862.rm.1.fq.gz	https://ftp.cngb.org/pub/CNSA/data5/CNP0003934/CNS0676147/CNX0582655/CNR0675870/T2108173862.rm.2.fq.gz
T2108173863	C	XZ	442659460	66398919000	315988730	47398309500	28.6158	110784	259022820	2640	https://ftp.cngb.org/pub/CNSA/data5/CNP0003934/CNS0676024/CNX0582532/CNR0675747/T2108173863.rm.1.fq.gz	https://ftp.cngb.org/pub/CNSA/data5/CNP0003934/CNS0676024/CNX0582532/CNR0675747/T2108173863.rm.2.fq.gz
T2108173864	B	XZ	476275986	71441397900	161009528	24151429200	66.1941	19507	35287741	1499	https://ftp.cngb.org/pub/CNSA/data5/CNP0003934/CNS0676398/CNX0582906/CNR0676121/T2108173864.rm.1.fq.gz	https://ftp.cngb.org/pub/CNSA/data5/CNP0003934/CNS0676398/CNX0582906/CNR0676121/T2108173864.rm.2.fq.gz
T2108173865	B	XZ	673712680	101000000000	221461618	33219242700	67.1282	10792	21354034	1859	https://ftp.cngb.org/pub/CNSA/data5/CNP0003934/CNS0676405/CNX0582913/CNR0676128/T2108173865.rm.1.fq.gz	https://ftp.cngb.org/pub/CNSA/data5/CNP0003934/CNS0676405/CNX0582913/CNR0676128/T2108173865.rm.2.fq.gz
T2108173866	C	XZ	593328770	88999315500	462167326	69325098900	22.106	70551	184117776	3084	https://ftp.cngb.org/pub/CNSA/data5/CNP0003934/CNS0675928/CNX0582436/CNR0675651/T2108173866.rm.1.fq.gz	https://ftp.cngb.org/pub/CNSA/data5/CNP0003934/CNS0675928/CNX0582436/CNR0675651/T2108173866.rm.2.fq.gz
T2108173867	D	XZ	645000624	96750093600	436496958	65474543700	32.3261	130059	269608213	2090	https://ftp.cngb.org/pub/CNSA/data5/CNP0003934/CNS0676059/CNX0582567/CNR0675782/T2108173867.rm.1.fq.gz	https://ftp.cngb.org/pub/CNSA/data5/CNP0003934/CNS0676059/CNX0582567/CNR0675782/T2108173867.rm.2.fq.gz
T2108173868	A	XZ	494097500	74114625000	223888892	33583333800	54.6873	35906	86539717	2708	https://ftp.cngb.org/pub/CNSA/data5/CNP0003934/CNS0676269/CNX0582777/CNR0675992/T2108173868.rm.1.fq.gz	https://ftp.cngb.org/pub/CNSA/data5/CNP0003934/CNS0676269/CNX0582777/CNR0675992/T2108173868.rm.2.fq.gz
T2108173869	A	XZ	567097906	85064685900	414450194	62167529100	26.9173	20576	60881293	3846	https://ftp.cngb.org/pub/CNSA/data5/CNP0003934/CNS0676002/CNX0582510/CNR0675725/T2108173869.rm.1.fq.gz	https://ftp.cngb.org/pub/CNSA/data5/CNP0003934/CNS0676002/CNX0582510/CNR0675725/T2108173869.rm.2.fq.gz
T2108173870	B	XZ	511707860	76756179000	377639142	56645871300	26.2002	13892	45868163	5137	https://ftp.cngb.org/pub/CNSA/data5/CNP0003934/CNS0675989/CNX0582497/CNR0675712/T2108173870.rm.1.fq.gz	https://ftp.cngb.org/pub/CNSA/data5/CNP0003934/CNS0675989/CNX0582497/CNR0675712/T2108173870.rm.2.fq.gz
T2108173871	D	XZ	1083003212	162000000000	745151860	112000000000	31.1958	58116	138659405	2643	https://ftp.cngb.org/pub/CNSA/data5/CNP0003934/CNS0676047/CNX0582555/CNR0675770/T2108173871.rm.1.fq.gz	https://ftp.cngb.org/pub/CNSA/data5/CNP0003934/CNS0676047/CNX0582555/CNR0675770/T2108173871.rm.2.fq.gz
T2108173872	C	XZ	1095108174	164000000000	710358094	107000000000	35.1335	60618	149587699	2811	https://ftp.cngb.org/pub/CNSA/data5/CNP0003934/CNS0676090/CNX0582598/CNR0675813/T2108173872.rm.1.fq.gz	https://ftp.cngb.org/pub/CNSA/data5/CNP0003934/CNS0676090/CNX0582598/CNR0675813/T2108173872.rm.2.fq.gz
T2108173873	C	XZ	620252110	93037816500	458152768	68722915200	26.1344	133502	438415906	4820	https://ftp.cngb.org/pub/CNSA/data5/CNP0003934/CNS0675988/CNX0582496/CNR0675711/T2108173873.rm.1.fq.gz	https://ftp.cngb.org/pub/CNSA/data5/CNP0003934/CNS0675988/CNX0582496/CNR0675711/T2108173873.rm.2.fq.gz
T2108173874	D	XZ	1221397130	183000000000	787693798	118000000000	35.5088	144075	474486999	4991	https://ftp.cngb.org/pub/CNSA/data5/CNP0003934/CNS0676094/CNX0582602/CNR0675817/T2108173874.rm.1.fq.gz	https://ftp.cngb.org/pub/CNSA/data5/CNP0003934/CNS0676094/CNX0582602/CNR0675817/T2108173874.rm.2.fq.gz
T2108173875	A	XZ	609742448	91461367200	232720458	34908068700	61.833	46064	122096003	3580	https://ftp.cngb.org/pub/CNSA/data5/CNP0003934/CNS0676342/CNX0582850/CNR0676065/T2108173875.rm.1.fq.gz	https://ftp.cngb.org/pub/CNSA/data5/CNP0003934/CNS0676342/CNX0582850/CNR0676065/T2108173875.rm.2.fq.gz
T2108173876	B	XZ	705233332	106000000000	283974264	42596139600	59.7333	48215	123405605	3345	https://ftp.cngb.org/pub/CNSA/data5/CNP0003934/CNS0676320/CNX0582828/CNR0676043/T2108173876.rm.1.fq.gz	https://ftp.cngb.org/pub/CNSA/data5/CNP0003934/CNS0676320/CNX0582828/CNR0676043/T2108173876.rm.2.fq.gz
T2108173877	C	XZ	1061061464	159000000000	661267214	99190082100	37.6787	81835	197631376	2723	https://ftp.cngb.org/pub/CNSA/data5/CNP0003934/CNS0676118/CNX0582626/CNR0675841/T2108173877.rm.1.fq.gz	https://ftp.cngb.org/pub/CNSA/data5/CNP0003934/CNS0676118/CNX0582626/CNR0675841/T2108173877.rm.2.fq.gz
T2108173878	A	XZ	838038506	126000000000	318534702	47780205300	61.9904	27224	57627765	2238	https://ftp.cngb.org/pub/CNSA/data5/CNP0003934/CNS0676345/CNX0582853/CNR0676068/T2108173878.rm.1.fq.gz	https://ftp.cngb.org/pub/CNSA/data5/CNP0003934/CNS0676345/CNX0582853/CNR0676068/T2108173878.rm.2.fq.gz
T2108173879	B	XZ	1004917182	151000000000	428706092	64305913800	57.3392	22545	58609215	3937	https://ftp.cngb.org/pub/CNSA/data5/CNP0003934/CNS0676300/CNX0582808/CNR0676023/T2108173879.rm.1.fq.gz	https://ftp.cngb.org/pub/CNSA/data5/CNP0003934/CNS0676300/CNX0582808/CNR0676023/T2108173879.rm.2.fq.gz
T2108173880	D	XZ	853523978	128000000000	509098900	76364835000	40.3533	72255	186663416	3040	https://ftp.cngb.org/pub/CNSA/data5/CNP0003934/CNS0676139/CNX0582647/CNR0675862/T2108173880.rm.1.fq.gz	https://ftp.cngb.org/pub/CNSA/data5/CNP0003934/CNS0676139/CNX0582647/CNR0675862/T2108173880.rm.2.fq.gz
T2108173881	A	XZ	1122901926	168000000000	717553864	108000000000	36.0983	85372	261306037	4322	https://ftp.cngb.org/pub/CNSA/data5/CNP0003934/CNS0676105/CNX0582613/CNR0675828/T2108173881.rm.1.fq.gz	https://ftp.cngb.org/pub/CNSA/data5/CNP0003934/CNS0676105/CNX0582613/CNR0675828/T2108173881.rm.2.fq.gz
T2108173882	C	XZ	616391256	92458688400	504162180	75624327000	18.2074	113807	369172097	4823	https://ftp.cngb.org/pub/CNSA/data5/CNP0003934/CNS0675882/CNX0582390/CNR0675605/T2108173882.rm.1.fq.gz	https://ftp.cngb.org/pub/CNSA/data5/CNP0003934/CNS0675882/CNX0582390/CNR0675605/T2108173882.rm.2.fq.gz
T2108173883	D	XZ	726714506	109000000000	601549064	90232359600	17.2235	114459	358124709	4400	https://ftp.cngb.org/pub/CNSA/data5/CNP0003934/CNS0675865/CNX0582373/CNR0675588/T2108173883.rm.1.fq.gz	https://ftp.cngb.org/pub/CNSA/data5/CNP0003934/CNS0675865/CNX0582373/CNR0675588/T2108173883.rm.2.fq.gz
T2108173884	B	XZ	1194054938	179000000000	389549448	58432417200	67.3759	22228	28179740	1159	https://ftp.cngb.org/pub/CNSA/data5/CNP0003934/CNS0676408/CNX0582916/CNR0676131/T2108173884.rm.1.fq.gz	https://ftp.cngb.org/pub/CNSA/data5/CNP0003934/CNS0676408/CNX0582916/CNR0676131/T2108173884.rm.2.fq.gz
T2108173885	A	XZ	1120404610	168000000000	321661812	48249271800	71.2906	54651	86913876	1327	https://ftp.cngb.org/pub/CNSA/data5/CNP0003934/CNS0676439/CNX0582947/CNR0676162/T2108173885.rm.1.fq.gz	https://ftp.cngb.org/pub/CNSA/data5/CNP0003934/CNS0676439/CNX0582947/CNR0676162/T2108173885.rm.2.fq.gz
T2108173886	D	XZ	795183596	119000000000	558084686	83712702900	29.8169	122755	428806087	6010	https://ftp.cngb.org/pub/CNSA/data5/CNP0003934/CNS0676038/CNX0582546/CNR0675761/T2108173886.rm.1.fq.gz	https://ftp.cngb.org/pub/CNSA/data5/CNP0003934/CNS0676038/CNX0582546/CNR0675761/T2108173886.rm.2.fq.gz
T2108173887	C	XZ	909086738	136000000000	737534644	111000000000	18.8708	163197	572080672	5754	https://ftp.cngb.org/pub/CNSA/data5/CNP0003934/CNS0675892/CNX0582400/CNR0675615/T2108173887.rm.1.fq.gz	https://ftp.cngb.org/pub/CNSA/data5/CNP0003934/CNS0675892/CNX0582400/CNR0675615/T2108173887.rm.2.fq.gz
T2108173888	B	XZ	1116485912	167000000000	581714344	87257151600	47.8977	41443	81874139	1941	https://ftp.cngb.org/pub/CNSA/data5/CNP0003934/CNS0676198/CNX0582706/CNR0675921/T2108173888.rm.1.fq.gz	https://ftp.cngb.org/pub/CNSA/data5/CNP0003934/CNS0676198/CNX0582706/CNR0675921/T2108173888.rm.2.fq.gz
T2108173889	A	XZ	1062688108	159000000000	581829090	87274363500	45.2493	160079	293109410	1692	https://ftp.cngb.org/pub/CNSA/data5/CNP0003934/CNS0676183/CNX0582691/CNR0675906/T2108173889.rm.1.fq.gz	https://ftp.cngb.org/pub/CNSA/data5/CNP0003934/CNS0676183/CNX0582691/CNR0675906/T2108173889.rm.2.fq.gz
T2108173890	C	XZ	1133228966	170000000000	872514886	131000000000	23.0063	125307	257579404	1961	https://ftp.cngb.org/pub/CNSA/data5/CNP0003934/CNS0675940/CNX0582448/CNR0675663/T2108173890.rm.1.fq.gz	https://ftp.cngb.org/pub/CNSA/data5/CNP0003934/CNS0675940/CNX0582448/CNR0675663/T2108173890.rm.2.fq.gz
T2108173891	B	XZ	888694928	133000000000	390767052	58615057800	56.0291	35353	56098079	1441	https://ftp.cngb.org/pub/CNSA/data5/CNP0003934/CNS0676282/CNX0582790/CNR0676005/T2108173891.rm.1.fq.gz	https://ftp.cngb.org/pub/CNSA/data5/CNP0003934/CNS0676282/CNX0582790/CNR0676005/T2108173891.rm.2.fq.gz
T2108173892	B	XZ	849145920	127000000000	664239414	99635912100	21.7756	46607	147517438	4468	https://ftp.cngb.org/pub/CNSA/data5/CNP0003934/CNS0675924/CNX0582432/CNR0675647/T2108173892.rm.1.fq.gz	https://ftp.cngb.org/pub/CNSA/data5/CNP0003934/CNS0675924/CNX0582432/CNR0675647/T2108173892.rm.2.fq.gz
T2108173893	D	XZ	966532740	145000000000	705007578	106000000000	27.0581	55566	162226814	3899	https://ftp.cngb.org/pub/CNSA/data5/CNP0003934/CNS0676006/CNX0582514/CNR0675729/T2108173893.rm.1.fq.gz	https://ftp.cngb.org/pub/CNSA/data5/CNP0003934/CNS0676006/CNX0582514/CNR0675729/T2108173893.rm.2.fq.gz
T2108173894	A	XZ	652880938	97932140700	458526602	68778990300	29.7687	49743	178637732	5490	https://ftp.cngb.org/pub/CNSA/data5/CNP0003934/CNS0676037/CNX0582545/CNR0675760/T2108173894.rm.1.fq.gz	https://ftp.cngb.org/pub/CNSA/data5/CNP0003934/CNS0676037/CNX0582545/CNR0675760/T2108173894.rm.2.fq.gz
T2108173895	C	XZ	775138174	116000000000	596647562	89497134300	23.0269	66279	226604489	5215	https://ftp.cngb.org/pub/CNSA/data5/CNP0003934/CNS0675941/CNX0582449/CNR0675664/T2108173895.rm.1.fq.gz	https://ftp.cngb.org/pub/CNSA/data5/CNP0003934/CNS0675941/CNX0582449/CNR0675664/T2108173895.rm.2.fq.gz
T2108173896	A	XZ	682068066	102000000000	232484122	34872618300	65.9148	29978	47934605	1321	https://ftp.cngb.org/pub/CNSA/data5/CNP0003934/CNS0676395/CNX0582903/CNR0676118/T2108173896.rm.1.fq.gz	https://ftp.cngb.org/pub/CNSA/data5/CNP0003934/CNS0676395/CNX0582903/CNR0676118/T2108173896.rm.2.fq.gz
T2108173897	C	XZ	870717890	131000000000	324345388	48651808200	62.7497	69321	139354110	1965	https://ftp.cngb.org/pub/CNSA/data5/CNP0003934/CNS0676356/CNX0582864/CNR0676079/T2108173897.rm.1.fq.gz	https://ftp.cngb.org/pub/CNSA/data5/CNP0003934/CNS0676356/CNX0582864/CNR0676079/T2108173897.rm.2.fq.gz
T2108173898	C	XZ	477957790	71693668500	202150482	30322572300	57.7054	77693	176802470	2519	https://ftp.cngb.org/pub/CNSA/data5/CNP0003934/CNS0676302/CNX0582810/CNR0676025/T2108173898.rm.1.fq.gz	https://ftp.cngb.org/pub/CNSA/data5/CNP0003934/CNS0676302/CNX0582810/CNR0676025/T2108173898.rm.2.fq.gz
T2108173899	B	XZ	580332182	87049827300	216173938	32426090700	62.75	11115	25551381	3236	https://ftp.cngb.org/pub/CNSA/data5/CNP0003934/CNS0676357/CNX0582865/CNR0676080/T2108173899.rm.1.fq.gz	https://ftp.cngb.org/pub/CNSA/data5/CNP0003934/CNS0676357/CNX0582865/CNR0676080/T2108173899.rm.2.fq.gz
T2108173900	D	XZ	1007665384	151000000000	689735086	103000000000	31.5512	96864	256346943	3255	https://ftp.cngb.org/pub/CNSA/data5/CNP0003934/CNS0676053/CNX0582561/CNR0675776/T2108173900.rm.1.fq.gz	https://ftp.cngb.org/pub/CNSA/data5/CNP0003934/CNS0676053/CNX0582561/CNR0675776/T2108173900.rm.2.fq.gz
T2108173901	B	XZ	1036065988	155000000000	296886874	44533031100	71.3448	20425	28929930	1362	https://ftp.cngb.org/pub/CNSA/data5/CNP0003934/CNS0676440/CNX0582948/CNR0676163/T2108173901.rm.1.fq.gz	https://ftp.cngb.org/pub/CNSA/data5/CNP0003934/CNS0676440/CNX0582948/CNR0676163/T2108173901.rm.2.fq.gz
T2108173902	D	XZ	428361494	64254224100	212629628	31894444200	50.3621	96053	268733856	3506	https://ftp.cngb.org/pub/CNSA/data5/CNP0003934/CNS0676232/CNX0582740/CNR0675955/T2108173902.rm.1.fq.gz	https://ftp.cngb.org/pub/CNSA/data5/CNP0003934/CNS0676232/CNX0582740/CNR0675955/T2108173902.rm.2.fq.gz
T2108173903	A	XZ	64401784	9660267600	28515432	4277314800	55.7226	7801	25499214	4449	https://ftp.cngb.org/pub/CNSA/data5/CNP0003934/CNS0676280/CNX0582788/CNR0676003/T2108173903.rm.1.fq.gz	https://ftp.cngb.org/pub/CNSA/data5/CNP0003934/CNS0676280/CNX0582788/CNR0676003/T2108173903.rm.2.fq.gz
T2108173904	D	XZ	1348450204	202000000000	475282650	71292397500	64.7534	103457	234169116	2442	https://ftp.cngb.org/pub/CNSA/data5/CNP0003934/CNS0676380/CNX0582888/CNR0676103/T2108173904.rm.1.fq.gz	https://ftp.cngb.org/pub/CNSA/data5/CNP0003934/CNS0676380/CNX0582888/CNR0676103/T2108173904.rm.2.fq.gz
T2108173905	A	XZ	890443688	134000000000	263950694	39592604100	70.3574	220064	365893910	1468	https://ftp.cngb.org/pub/CNSA/data5/CNP0003934/CNS0676429/CNX0582937/CNR0676152/T2108173905.rm.1.fq.gz	https://ftp.cngb.org/pub/CNSA/data5/CNP0003934/CNS0676429/CNX0582937/CNR0676152/T2108173905.rm.2.fq.gz
T2108173906	A	XZ	1111740410	167000000000	367652180	55147827000	66.93	102604	171126216	1413	https://ftp.cngb.org/pub/CNSA/data5/CNP0003934/CNS0676402/CNX0582910/CNR0676125/T2108173906.rm.1.fq.gz	https://ftp.cngb.org/pub/CNSA/data5/CNP0003934/CNS0676402/CNX0582910/CNR0676125/T2108173906.rm.2.fq.gz
T2108173907	D	XZ	769066460	115000000000	268051854	40207778100	65.1458	209727	334885307	1389	https://ftp.cngb.org/pub/CNSA/data5/CNP0003934/CNS0676387/CNX0582895/CNR0676110/T2108173907.rm.1.fq.gz	https://ftp.cngb.org/pub/CNSA/data5/CNP0003934/CNS0676387/CNX0582895/CNR0676110/T2108173907.rm.2.fq.gz
T2108173908	B	XZ	632322474	94848371100	187235302	28085295300	70.3893	36461	75836295	2083	https://ftp.cngb.org/pub/CNSA/data5/CNP0003934/CNS0676430/CNX0582938/CNR0676153/T2108173908.rm.1.fq.gz	https://ftp.cngb.org/pub/CNSA/data5/CNP0003934/CNS0676430/CNX0582938/CNR0676153/T2108173908.rm.2.fq.gz
T2108173909	C	XZ	859075750	129000000000	437823150	65673472500	49.0356	115954	293999742	2936	https://ftp.cngb.org/pub/CNSA/data5/CNP0003934/CNS0676214/CNX0582722/CNR0675937/T2108173909.rm.1.fq.gz	https://ftp.cngb.org/pub/CNSA/data5/CNP0003934/CNS0676214/CNX0582722/CNR0675937/T2108173909.rm.2.fq.gz
T2108173910	D	XZ	871974646	131000000000	408112594	61216889100	53.1967	146945	418941359	3701	https://ftp.cngb.org/pub/CNSA/data5/CNP0003934/CNS0676255/CNX0582763/CNR0675978/T2108173910.rm.1.fq.gz	https://ftp.cngb.org/pub/CNSA/data5/CNP0003934/CNS0676255/CNX0582763/CNR0675978/T2108173910.rm.2.fq.gz
T2108173911	B	XZ	1053000594	158000000000	547214462	82082169300	48.0328	38045	151673511	7599	https://ftp.cngb.org/pub/CNSA/data5/CNP0003934/CNS0676202/CNX0582710/CNR0675925/T2108173911.rm.1.fq.gz	https://ftp.cngb.org/pub/CNSA/data5/CNP0003934/CNS0676202/CNX0582710/CNR0675925/T2108173911.rm.2.fq.gz
T2108173912	A	XZ	787127132	118000000000	464611844	69691776600	40.9737	38591	147574396	6217	https://ftp.cngb.org/pub/CNSA/data5/CNP0003934/CNS0676146/CNX0582654/CNR0675869/T2108173912.rm.1.fq.gz	https://ftp.cngb.org/pub/CNSA/data5/CNP0003934/CNS0676146/CNX0582654/CNR0675869/T2108173912.rm.2.fq.gz
T2108173913	C	XZ	1080404848	162000000000	464970362	69745554300	56.9633	89351	244199321	3415	https://ftp.cngb.org/pub/CNSA/data5/CNP0003934/CNS0676295/CNX0582803/CNR0676018/T2108173913.rm.1.fq.gz	https://ftp.cngb.org/pub/CNSA/data5/CNP0003934/CNS0676295/CNX0582803/CNR0676018/T2108173913.rm.2.fq.gz
T2108173914	D	XZ	1262788930	189000000000	455376128	68306419200	63.9389	78526	234340573	4197	https://ftp.cngb.org/pub/CNSA/data5/CNP0003934/CNS0676371/CNX0582879/CNR0676094/T2108173914.rm.1.fq.gz	https://ftp.cngb.org/pub/CNSA/data5/CNP0003934/CNS0676371/CNX0582879/CNR0676094/T2108173914.rm.2.fq.gz
T2108173915	C	XZ	1397606494	210000000000	568667448	85300117200	59.3113	98344	285308945	3901	https://ftp.cngb.org/pub/CNSA/data5/CNP0003934/CNS0676315/CNX0582823/CNR0676038/T2108173915.rm.1.fq.gz	https://ftp.cngb.org/pub/CNSA/data5/CNP0003934/CNS0676315/CNX0582823/CNR0676038/T2108173915.rm.2.fq.gz
T2108173916	A	XZ	1112382438	167000000000	360731570	54109735500	67.5713	350092	513929449	1372	https://ftp.cngb.org/pub/CNSA/data5/CNP0003934/CNS0676412/CNX0582920/CNR0676135/T2108173916.rm.1.fq.gz	https://ftp.cngb.org/pub/CNSA/data5/CNP0003934/CNS0676412/CNX0582920/CNR0676135/T2108173916.rm.2.fq.gz
T2108173917	B	XZ	460780390	69117058500	217676520	32651478000	52.7592	8461	20503537	2614	https://ftp.cngb.org/pub/CNSA/data5/CNP0003934/CNS0676253/CNX0582761/CNR0675976/T2108173917.rm.1.fq.gz	https://ftp.cngb.org/pub/CNSA/data5/CNP0003934/CNS0676253/CNX0582761/CNR0675976/T2108173917.rm.2.fq.gz
T2108173918	C	XZ	539850804	80977620600	361869866	54280479900	32.9685	150985	377699392	2830	https://ftp.cngb.org/pub/CNSA/data5/CNP0003934/CNS0676067/CNX0582575/CNR0675790/T2108173918.rm.1.fq.gz	https://ftp.cngb.org/pub/CNSA/data5/CNP0003934/CNS0676067/CNX0582575/CNR0675790/T2108173918.rm.2.fq.gz
T2108173919	B	XZ	589600170	88440025500	357418974	53612846100	39.3794	43558	117446129	3327	https://ftp.cngb.org/pub/CNSA/data5/CNP0003934/CNS0676127/CNX0582635/CNR0675850/T2108173919.rm.1.fq.gz	https://ftp.cngb.org/pub/CNSA/data5/CNP0003934/CNS0676127/CNX0582635/CNR0675850/T2108173919.rm.2.fq.gz
T2108173920	D	XZ	1010764016	152000000000	497309902	74596485300	50.7986	144076	408114477	3626	https://ftp.cngb.org/pub/CNSA/data5/CNP0003934/CNS0676236/CNX0582744/CNR0675959/T2108173920.rm.1.fq.gz	https://ftp.cngb.org/pub/CNSA/data5/CNP0003934/CNS0676236/CNX0582744/CNR0675959/T2108173920.rm.2.fq.gz
T2108173921	A	XZ	902973430	135000000000	397044240	59556636000	56.0292	78318	135459524	1486	https://ftp.cngb.org/pub/CNSA/data5/CNP0003934/CNS0676283/CNX0582791/CNR0676006/T2108173921.rm.1.fq.gz	https://ftp.cngb.org/pub/CNSA/data5/CNP0003934/CNS0676283/CNX0582791/CNR0676006/T2108173921.rm.2.fq.gz
T2108173922	C	XZ	842392852	126000000000	470594324	70589148600	44.136	152862	391987134	3001	https://ftp.cngb.org/pub/CNSA/data5/CNP0003934/CNS0676170/CNX0582678/CNR0675893/T2108173922.rm.1.fq.gz	https://ftp.cngb.org/pub/CNSA/data5/CNP0003934/CNS0676170/CNX0582678/CNR0675893/T2108173922.rm.2.fq.gz
T2108173923	B	XZ	895754530	134000000000	434157580	65123637000	51.5316	30808	72315711	2637	https://ftp.cngb.org/pub/CNSA/data5/CNP0003934/CNS0676242/CNX0582750/CNR0675965/T2108173923.rm.1.fq.gz	https://ftp.cngb.org/pub/CNSA/data5/CNP0003934/CNS0676242/CNX0582750/CNR0675965/T2108173923.rm.2.fq.gz
T2108173924	A	XZ	1027315082	154000000000	583444280	87516642000	43.2069	42903	122890309	3838	https://ftp.cngb.org/pub/CNSA/data5/CNP0003934/CNS0676157/CNX0582665/CNR0675880/T2108173924.rm.1.fq.gz	https://ftp.cngb.org/pub/CNSA/data5/CNP0003934/CNS0676157/CNX0582665/CNR0675880/T2108173924.rm.2.fq.gz
T2108173925	D	XZ	1209562282	181000000000	445536382	66830457300	63.1655	83204	243404792	4070	https://ftp.cngb.org/pub/CNSA/data5/CNP0003934/CNS0676361/CNX0582869/CNR0676084/T2108173925.rm.1.fq.gz	https://ftp.cngb.org/pub/CNSA/data5/CNP0003934/CNS0676361/CNX0582869/CNR0676084/T2108173925.rm.2.fq.gz
T2108173926	C	XZ	1292147396	194000000000	545659294	81848894100	57.7711	158832	392635844	2797	https://ftp.cngb.org/pub/CNSA/data5/CNP0003934/CNS0676303/CNX0582811/CNR0676026/T2108173926.rm.1.fq.gz	https://ftp.cngb.org/pub/CNSA/data5/CNP0003934/CNS0676303/CNX0582811/CNR0676026/T2108173926.rm.2.fq.gz
T2108173927	B	XZ	476099322	71414898300	266024608	39903691200	44.1241	14753	34997907	2529	https://ftp.cngb.org/pub/CNSA/data5/CNP0003934/CNS0676169/CNX0582677/CNR0675892/T2108173927.rm.1.fq.gz	https://ftp.cngb.org/pub/CNSA/data5/CNP0003934/CNS0676169/CNX0582677/CNR0675892/T2108173927.rm.2.fq.gz
T2108173928	D	XZ	1245826954	187000000000	360115910	54017386500	71.0942	61302	149070565	2698	https://ftp.cngb.org/pub/CNSA/data5/CNP0003934/CNS0676436/CNX0582944/CNR0676159/T2108173928.rm.1.fq.gz	https://ftp.cngb.org/pub/CNSA/data5/CNP0003934/CNS0676436/CNX0582944/CNR0676159/T2108173928.rm.2.fq.gz
T2108173929	A	XZ	773751690	116000000000	287467284	43120092600	62.8476	142690	207085206	1299	https://ftp.cngb.org/pub/CNSA/data5/CNP0003934/CNS0676359/CNX0582867/CNR0676082/T2108173929.rm.1.fq.gz	https://ftp.cngb.org/pub/CNSA/data5/CNP0003934/CNS0676359/CNX0582867/CNR0676082/T2108173929.rm.2.fq.gz
T2108173930	D	XZ	1357955162	204000000000	430695630	64604344500	68.2835	44454	137343489	4463	https://ftp.cngb.org/pub/CNSA/data5/CNP0003934/CNS0676414/CNX0582922/CNR0676137/T2108173930.rm.1.fq.gz	https://ftp.cngb.org/pub/CNSA/data5/CNP0003934/CNS0676414/CNX0582922/CNR0676137/T2108173930.rm.2.fq.gz
T2108173931	C	XZ	1572227518	236000000000	690569746	104000000000	56.077	70884	211122142	4106	https://ftp.cngb.org/pub/CNSA/data5/CNP0003934/CNS0676285/CNX0582793/CNR0676008/T2108173931.rm.1.fq.gz	https://ftp.cngb.org/pub/CNSA/data5/CNP0003934/CNS0676285/CNX0582793/CNR0676008/T2108173931.rm.2.fq.gz
T2108173932	B	XZ	1174129518	176000000000	474952184	71242827600	59.5486	10424	37191774	7628	https://ftp.cngb.org/pub/CNSA/data5/CNP0003934/CNS0676316/CNX0582824/CNR0676039/T2108173932.rm.1.fq.gz	https://ftp.cngb.org/pub/CNSA/data5/CNP0003934/CNS0676316/CNX0582824/CNR0676039/T2108173932.rm.2.fq.gz
T2108173933	A	XZ	987769048	148000000000	391688052	58753207800	60.3462	47831	78882042	1330	https://ftp.cngb.org/pub/CNSA/data5/CNP0003934/CNS0676325/CNX0582833/CNR0676048/T2108173933.rm.1.fq.gz	https://ftp.cngb.org/pub/CNSA/data5/CNP0003934/CNS0676325/CNX0582833/CNR0676048/T2108173933.rm.2.fq.gz
T2108173934	C	XZ	598654950	89798242500	389878382	39478920716	56.036	183756	498734188	3257	https://ftp.cngb.org/pub/CNSA/data5/CNP0003934/CNS0676284/CNX0582792/CNR0676007/T2108173934.rm.1.fq.gz	https://ftp.cngb.org/pub/CNSA/data5/CNP0003934/CNS0676284/CNX0582792/CNR0676007/T2108173934.rm.2.fq.gz
T2108173935	B	XZ	789410750	118000000000	216446350	32466952500	72.5813	28291	42565143	1258	https://ftp.cngb.org/pub/CNSA/data5/CNP0003934/CNS0676445/CNX0582953/CNR0676168/T2108173935.rm.1.fq.gz	https://ftp.cngb.org/pub/CNSA/data5/CNP0003934/CNS0676445/CNX0582953/CNR0676168/T2108173935.rm.2.fq.gz
T2108173936	A	XZ	813963922	122000000000	323753408	48465427524	60.305	51799	136169238	3140	https://ftp.cngb.org/pub/CNSA/data5/CNP0003934/CNS0676324/CNX0582832/CNR0676047/T2108173936.rm.1.fq.gz	https://ftp.cngb.org/pub/CNSA/data5/CNP0003934/CNS0676324/CNX0582832/CNR0676047/T2108173936.rm.2.fq.gz
T2108173937	D	XZ	923228732	138000000000	439364192	65904628800	52.41	111475	310642912	3469	https://ftp.cngb.org/pub/CNSA/data5/CNP0003934/CNS0676250/CNX0582758/CNR0675973/T2108173937.rm.1.fq.gz	https://ftp.cngb.org/pub/CNSA/data5/CNP0003934/CNS0676250/CNX0582758/CNR0675973/T2108173937.rm.2.fq.gz
T2108173938	B	XZ	801644868	120000000000	406837214	61025582100	49.2497	22805	63746358	3441	https://ftp.cngb.org/pub/CNSA/data5/CNP0003934/CNS0676216/CNX0582724/CNR0675939/T2108173938.rm.1.fq.gz	https://ftp.cngb.org/pub/CNSA/data5/CNP0003934/CNS0676216/CNX0582724/CNR0675939/T2108173938.rm.2.fq.gz
T2108173939	A	XZ	859282604	129000000000	306952880	46042932000	64.278	10034	39610339	9582	https://ftp.cngb.org/pub/CNSA/data5/CNP0003934/CNS0676374/CNX0582882/CNR0676097/T2108173939.rm.1.fq.gz	https://ftp.cngb.org/pub/CNSA/data5/CNP0003934/CNS0676374/CNX0582882/CNR0676097/T2108173939.rm.2.fq.gz
T2108173941	D	XZ	776412982	116000000000	435971330	65395699500	43.848	77627	233588846	4125	https://ftp.cngb.org/pub/CNSA/data5/CNP0003934/CNS0676165/CNX0582673/CNR0675888/T2108173941.rm.1.fq.gz	https://ftp.cngb.org/pub/CNSA/data5/CNP0003934/CNS0676165/CNX0582673/CNR0675888/T2108173941.rm.2.fq.gz
T2108173942	B	XZ	895995762	134000000000	272096274	40814441100	69.632	16901	47866454	4784	https://ftp.cngb.org/pub/CNSA/data5/CNP0003934/CNS0676422/CNX0582930/CNR0676145/T2108173942.rm.1.fq.gz	https://ftp.cngb.org/pub/CNSA/data5/CNP0003934/CNS0676422/CNX0582930/CNR0676145/T2108173942.rm.2.fq.gz
T2108173943	C	XZ	574760418	86214062700	410848574	61627286100	28.5183	90140	291568137	4998	https://ftp.cngb.org/pub/CNSA/data5/CNP0003934/CNS0676021/CNX0582529/CNR0675744/T2108173943.rm.1.fq.gz	https://ftp.cngb.org/pub/CNSA/data5/CNP0003934/CNS0676021/CNX0582529/CNR0675744/T2108173943.rm.2.fq.gz
T2108173944	D	XZ	529849934	79477490100	430073710	64511056500	18.831	59699	226041049	7762	https://ftp.cngb.org/pub/CNSA/data5/CNP0003934/CNS0675891/CNX0582399/CNR0675614/T2108173944.rm.1.fq.gz	https://ftp.cngb.org/pub/CNSA/data5/CNP0003934/CNS0675891/CNX0582399/CNR0675614/T2108173944.rm.2.fq.gz
T2108173945	A	XZ	854181872	128000000000	266894546	40034181900	68.7544	64457	169252774	3267	https://ftp.cngb.org/pub/CNSA/data5/CNP0003934/CNS0676416/CNX0582924/CNR0676139/T2108173945.rm.1.fq.gz	https://ftp.cngb.org/pub/CNSA/data5/CNP0003934/CNS0676416/CNX0582924/CNR0676139/T2108173945.rm.2.fq.gz
T2108173946	A	XZ	1072114498	161000000000	300685252	45102787800	71.954	54849	137738130	3421	https://ftp.cngb.org/pub/CNSA/data5/CNP0003934/CNS0676442/CNX0582950/CNR0676165/T2108173946.rm.1.fq.gz	https://ftp.cngb.org/pub/CNSA/data5/CNP0003934/CNS0676442/CNX0582950/CNR0676165/T2108173946.rm.2.fq.gz
T2108173947	C	XZ	913420624	137000000000	280523546	42078531900	69.2887	110668	204642191	1699	https://ftp.cngb.org/pub/CNSA/data5/CNP0003934/CNS0676420/CNX0582928/CNR0676143/T2108173947.rm.1.fq.gz	https://ftp.cngb.org/pub/CNSA/data5/CNP0003934/CNS0676420/CNX0582928/CNR0676143/T2108173947.rm.2.fq.gz
T2108173948	B	XZ	711303972	107000000000	345998394	51899759100	51.3572	35507	98757989	3457	https://ftp.cngb.org/pub/CNSA/data5/CNP0003934/CNS0676240/CNX0582748/CNR0675963/T2108173948.rm.1.fq.gz	https://ftp.cngb.org/pub/CNSA/data5/CNP0003934/CNS0676240/CNX0582748/CNR0675963/T2108173948.rm.2.fq.gz
T2108173949	D	XZ	977666286	147000000000	637484080	95622612000	34.7953	78238	270461379	5851	https://ftp.cngb.org/pub/CNSA/data5/CNP0003934/CNS0676087/CNX0582595/CNR0675810/T2108173949.rm.1.fq.gz	https://ftp.cngb.org/pub/CNSA/data5/CNP0003934/CNS0676087/CNX0582595/CNR0675810/T2108173949.rm.2.fq.gz
T2108173951	B	XZ	508883984	78746147630	426821850	66058843160	16.1117	8819	27551077	5179	https://ftp.cngb.org/pub/CNSA/data5/CNP0003934/CNS0675847/CNX0582355/CNR0675570/T2108173951.rm.1.fq.gz	https://ftp.cngb.org/pub/CNSA/data5/CNP0003934/CNS0675847/CNX0582355/CNR0675570/T2108173951.rm.2.fq.gz
T2108173952	A	XZ	963296774	144000000000	527086350	79062952500	45.2831	11623	33934868	3935	https://ftp.cngb.org/pub/CNSA/data5/CNP0003934/CNS0676184/CNX0582692/CNR0675907/T2108173952.rm.1.fq.gz	https://ftp.cngb.org/pub/CNSA/data5/CNP0003934/CNS0676184/CNX0582692/CNR0675907/T2108173952.rm.2.fq.gz
T2108173953	D	XZ	919078356	138000000000	542928092	81439213800	40.9269	44632	146072853	4850	https://ftp.cngb.org/pub/CNSA/data5/CNP0003934/CNS0676145/CNX0582653/CNR0675868/T2108173953.rm.1.fq.gz	https://ftp.cngb.org/pub/CNSA/data5/CNP0003934/CNS0676145/CNX0582653/CNR0675868/T2108173953.rm.2.fq.gz
T2108173954	B	XZ	934726982	140000000000	333056512	49958476800	64.3686	9637	33597255	7451	https://ftp.cngb.org/pub/CNSA/data5/CNP0003934/CNS0676376/CNX0582884/CNR0676099/T2108173954.rm.1.fq.gz	https://ftp.cngb.org/pub/CNSA/data5/CNP0003934/CNS0676376/CNX0582884/CNR0676099/T2108173954.rm.2.fq.gz
T2108173955	A	XZ	701495730	105000000000	358124364	53718654600	48.9485	10690	23297151	2348	https://ftp.cngb.org/pub/CNSA/data5/CNP0003934/CNS0676212/CNX0582720/CNR0675935/T2108173955.rm.1.fq.gz	https://ftp.cngb.org/pub/CNSA/data5/CNP0003934/CNS0676212/CNX0582720/CNR0675935/T2108173955.rm.2.fq.gz
T2108173956	C	XZ	903312732	135000000000	396433496	59465024400	56.1134	31030	81375719	3062	https://ftp.cngb.org/pub/CNSA/data5/CNP0003934/CNS0676287/CNX0582795/CNR0676010/T2108173956.rm.1.fq.gz	https://ftp.cngb.org/pub/CNSA/data5/CNP0003934/CNS0676287/CNX0582795/CNR0676010/T2108173956.rm.2.fq.gz
T2108173957	D	XZ	728685154	109000000000	408166586	61224987900	43.9859	59383	163431646	3381	https://ftp.cngb.org/pub/CNSA/data5/CNP0003934/CNS0676166/CNX0582674/CNR0675889/T2108173957.rm.1.fq.gz	https://ftp.cngb.org/pub/CNSA/data5/CNP0003934/CNS0676166/CNX0582674/CNR0675889/T2108173957.rm.2.fq.gz
T2108173958	C	XZ	706249678	106000000000	377803920	56670588000	46.5056	119069	275418560	2487	https://ftp.cngb.org/pub/CNSA/data5/CNP0003934/CNS0676189/CNX0582697/CNR0675912/T2108173958.rm.1.fq.gz	https://ftp.cngb.org/pub/CNSA/data5/CNP0003934/CNS0676189/CNX0582697/CNR0675912/T2108173958.rm.2.fq.gz
T2108173959	B	XZ	756483528	113000000000	290458498	43568774700	61.6041	34513	98732411	3942	https://ftp.cngb.org/pub/CNSA/data5/CNP0003934/CNS0676338/CNX0582846/CNR0676061/T2108173959.rm.1.fq.gz	https://ftp.cngb.org/pub/CNSA/data5/CNP0003934/CNS0676338/CNX0582846/CNR0676061/T2108173959.rm.2.fq.gz
T2108173960	A	XZ	898809070	135000000000	373596494	56039474100	58.4343	58943	148597629	2901	https://ftp.cngb.org/pub/CNSA/data5/CNP0003934/CNS0676310/CNX0582818/CNR0676033/T2108173960.rm.1.fq.gz	https://ftp.cngb.org/pub/CNSA/data5/CNP0003934/CNS0676310/CNX0582818/CNR0676033/T2108173960.rm.2.fq.gz
T2108173961	D	XZ	805503806	121000000000	479882298	71982344700	40.4246	110641	247981255	2383	https://ftp.cngb.org/pub/CNSA/data5/CNP0003934/CNS0676140/CNX0582648/CNR0675863/T2108173961.rm.1.fq.gz	https://ftp.cngb.org/pub/CNSA/data5/CNP0003934/CNS0676140/CNX0582648/CNR0675863/T2108173961.rm.2.fq.gz
T2108173962	B	XZ	726491980	109000000000	478353316	71752997400	34.1557	51205	139124409	3399	https://ftp.cngb.org/pub/CNSA/data5/CNP0003934/CNS0676076/CNX0582584/CNR0675799/T2108173962.rm.1.fq.gz	https://ftp.cngb.org/pub/CNSA/data5/CNP0003934/CNS0676076/CNX0582584/CNR0675799/T2108173962.rm.2.fq.gz
T2108173963	A	XZ	577291736	86593760400	303734636	45560195400	47.3863	22375	63994430	3952	https://ftp.cngb.org/pub/CNSA/data5/CNP0003934/CNS0676194/CNX0582702/CNR0675917/T2108173963.rm.1.fq.gz	https://ftp.cngb.org/pub/CNSA/data5/CNP0003934/CNS0676194/CNX0582702/CNR0675917/T2108173963.rm.2.fq.gz
T2108173964	C	XZ	741382022	111000000000	280480464	42072069600	62.1679	19951	51682642	5155	https://ftp.cngb.org/pub/CNSA/data5/CNP0003934/CNS0676347/CNX0582855/CNR0676070/T2108173964.rm.1.fq.gz	https://ftp.cngb.org/pub/CNSA/data5/CNP0003934/CNS0676347/CNX0582855/CNR0676070/T2108173964.rm.2.fq.gz
T2108173965	D	XZ	847321658	127000000000	559123806	83868570900	34.0128	53426	148788870	3590	https://ftp.cngb.org/pub/CNSA/data5/CNP0003934/CNS0676073/CNX0582581/CNR0675796/T2108173965.rm.1.fq.gz	https://ftp.cngb.org/pub/CNSA/data5/CNP0003934/CNS0676073/CNX0582581/CNR0675796/T2108173965.rm.2.fq.gz
T2108173966	B	XZ	1067205700	160000000000	445602282	66840342300	58.2459	12039	35125059	3980	https://ftp.cngb.org/pub/CNSA/data5/CNP0003934/CNS0676309/CNX0582817/CNR0676032/T2108173966.rm.1.fq.gz	https://ftp.cngb.org/pub/CNSA/data5/CNP0003934/CNS0676309/CNX0582817/CNR0676032/T2108173966.rm.2.fq.gz
T2108173967	C	XZ	937115492	141000000000	564597534	84689630100	39.7516	99560	257982116	3108	https://ftp.cngb.org/pub/CNSA/data5/CNP0003934/CNS0676131/CNX0582639/CNR0675854/T2108173967.rm.1.fq.gz	https://ftp.cngb.org/pub/CNSA/data5/CNP0003934/CNS0676131/CNX0582639/CNR0675854/T2108173967.rm.2.fq.gz
T2108173968	D	XZ	751349350	113000000000	370376724	55556508600	50.7051	93461	257803905	3489	https://ftp.cngb.org/pub/CNSA/data5/CNP0003934/CNS0676234/CNX0582742/CNR0675957/T2108173968.rm.1.fq.gz	https://ftp.cngb.org/pub/CNSA/data5/CNP0003934/CNS0676234/CNX0582742/CNR0675957/T2108173968.rm.2.fq.gz
T2108173969	A	XZ	1022237316	153000000000	497565114	74634767100	51.3259	9727	28865716	5290	https://ftp.cngb.org/pub/CNSA/data5/CNP0003934/CNS0676239/CNX0582747/CNR0675962/T2108173969.rm.1.fq.gz	https://ftp.cngb.org/pub/CNSA/data5/CNP0003934/CNS0676239/CNX0582747/CNR0675962/T2108173969.rm.2.fq.gz
T2108173970	A	XZ	563901238	84585185700	254018786	38102817900	54.9533	11241	28036464	3046	https://ftp.cngb.org/pub/CNSA/data5/CNP0003934/CNS0676275/CNX0582783/CNR0675998/T2108173970.rm.1.fq.gz	https://ftp.cngb.org/pub/CNSA/data5/CNP0003934/CNS0676275/CNX0582783/CNR0675998/T2108173970.rm.2.fq.gz
T2108173971	D	XZ	1351751432	203000000000	370331246	55549686900	72.6036	102613	243550528	2687	https://ftp.cngb.org/pub/CNSA/data5/CNP0003934/CNS0676446/CNX0582954/CNR0676169/T2108173971.rm.1.fq.gz	https://ftp.cngb.org/pub/CNSA/data5/CNP0003934/CNS0676446/CNX0582954/CNR0676169/T2108173971.rm.2.fq.gz
T2108173972	C	XZ	665986462	99897969300	234550308	35182546200	64.7815	104146	212621938	2044	https://ftp.cngb.org/pub/CNSA/data5/CNP0003934/CNS0676381/CNX0582889/CNR0676104/T2108173972.rm.1.fq.gz	https://ftp.cngb.org/pub/CNSA/data5/CNP0003934/CNS0676381/CNX0582889/CNR0676104/T2108173972.rm.2.fq.gz
T2108173973	C	XZ	946631618	142000000000	347923592	52188538800	63.2461	123782	296531222	2626	https://ftp.cngb.org/pub/CNSA/data5/CNP0003934/CNS0676363/CNX0582871/CNR0676086/T2108173973.rm.1.fq.gz	https://ftp.cngb.org/pub/CNSA/data5/CNP0003934/CNS0676363/CNX0582871/CNR0676086/T2108173973.rm.2.fq.gz
T2108173974	A	XZ	1054355556	158000000000	342703358	51405503700	67.4964	32438	84336502	3482	https://ftp.cngb.org/pub/CNSA/data5/CNP0003934/CNS0676410/CNX0582918/CNR0676133/T2108173974.rm.1.fq.gz	https://ftp.cngb.org/pub/CNSA/data5/CNP0003934/CNS0676410/CNX0582918/CNR0676133/T2108173974.rm.2.fq.gz
T2108173975	D	XZ	810956534	122000000000	291792460	43768869000	64.0187	83051	222940480	3408	https://ftp.cngb.org/pub/CNSA/data5/CNP0003934/CNS0676372/CNX0582880/CNR0676095/T2108173975.rm.1.fq.gz	https://ftp.cngb.org/pub/CNSA/data5/CNP0003934/CNS0676372/CNX0582880/CNR0676095/T2108173975.rm.2.fq.gz
T2108173976	B	XZ	693225698	104000000000	322228078	48334211700	53.5176	26560	75309000	3928	https://ftp.cngb.org/pub/CNSA/data5/CNP0003934/CNS0676260/CNX0582768/CNR0675983/T2108173976.rm.1.fq.gz	https://ftp.cngb.org/pub/CNSA/data5/CNP0003934/CNS0676260/CNX0582768/CNR0675983/T2108173976.rm.2.fq.gz
T2108173977	A	XZ	616689502	92503425300	300284428	45042664200	51.307	102356	254212958	2838	https://ftp.cngb.org/pub/CNSA/data5/CNP0003934/CNS0676238/CNX0582746/CNR0675961/T2108173977.rm.1.fq.gz	https://ftp.cngb.org/pub/CNSA/data5/CNP0003934/CNS0676238/CNX0582746/CNR0675961/T2108173977.rm.2.fq.gz
T2108173978	D	XZ	959067598	144000000000	478417700	71762655000	50.1164	203551	545293500	3297	https://ftp.cngb.org/pub/CNSA/data5/CNP0003934/CNS0676227/CNX0582735/CNR0675950/T2108173978.rm.1.fq.gz	https://ftp.cngb.org/pub/CNSA/data5/CNP0003934/CNS0676227/CNX0582735/CNR0675950/T2108173978.rm.2.fq.gz
T2108173979	B	XZ	805754644	121000000000	282579426	42386913900	64.9298	75773	163137964	2269	https://ftp.cngb.org/pub/CNSA/data5/CNP0003934/CNS0676382/CNX0582890/CNR0676105/T2108173979.rm.1.fq.gz	https://ftp.cngb.org/pub/CNSA/data5/CNP0003934/CNS0676382/CNX0582890/CNR0676105/T2108173979.rm.2.fq.gz
T2108173980	D	XZ	840170286	126000000000	415027578	62254136700	50.602	205644	557474303	3334	https://ftp.cngb.org/pub/CNSA/data5/CNP0003934/CNS0676233/CNX0582741/CNR0675956/T2108173980.rm.1.fq.gz	https://ftp.cngb.org/pub/CNSA/data5/CNP0003934/CNS0676233/CNX0582741/CNR0675956/T2108173980.rm.2.fq.gz
T2108173981	C	XZ	901047930	135000000000	523099496	78464924400	41.9454	140122	374731444	3244	https://ftp.cngb.org/pub/CNSA/data5/CNP0003934/CNS0676151/CNX0582659/CNR0675874/T2108173981.rm.1.fq.gz	https://ftp.cngb.org/pub/CNSA/data5/CNP0003934/CNS0676151/CNX0582659/CNR0675874/T2108173981.rm.2.fq.gz
T2108173982	A	XZ	1108933368	166000000000	251087684	37663152600	77.3577	57973	78046928	1182	https://ftp.cngb.org/pub/CNSA/data5/CNP0003934/CNS0676459/CNX0582967/CNR0676182/T2108173982.rm.1.fq.gz	https://ftp.cngb.org/pub/CNSA/data5/CNP0003934/CNS0676459/CNX0582967/CNR0676182/T2108173982.rm.2.fq.gz
T2108173983	B	XZ	895216176	134000000000	208890714	31333607100	76.6659	23426	31153321	1172	https://ftp.cngb.org/pub/CNSA/data5/CNP0003934/CNS0676456/CNX0582964/CNR0676179/T2108173983.rm.1.fq.gz	https://ftp.cngb.org/pub/CNSA/data5/CNP0003934/CNS0676456/CNX0582964/CNR0676179/T2108173983.rm.2.fq.gz
T2108173984	D	XZ	1005199418	151000000000	341942766	51291414900	65.9826	121461	276596531	2503	https://ftp.cngb.org/pub/CNSA/data5/CNP0003934/CNS0676397/CNX0582905/CNR0676120/T2108173984.rm.1.fq.gz	https://ftp.cngb.org/pub/CNSA/data5/CNP0003934/CNS0676397/CNX0582905/CNR0676120/T2108173984.rm.2.fq.gz
T2108173985	A	XZ	941663378	141000000000	530679944	79601991600	43.6444	16432	40247501	2837	https://ftp.cngb.org/pub/CNSA/data5/CNP0003934/CNS0676160/CNX0582668/CNR0675883/T2108173985.rm.1.fq.gz	https://ftp.cngb.org/pub/CNSA/data5/CNP0003934/CNS0676160/CNX0582668/CNR0675883/T2108173985.rm.2.fq.gz
T2108173986	C	XZ	583407712	87511156800	286323878	42948581700	50.9222	123284	308427250	2917	https://ftp.cngb.org/pub/CNSA/data5/CNP0003934/CNS0676237/CNX0582745/CNR0675960/T2108173986.rm.1.fq.gz	https://ftp.cngb.org/pub/CNSA/data5/CNP0003934/CNS0676237/CNX0582745/CNR0675960/T2108173986.rm.2.fq.gz
T2108173987	B	XZ	1176082960	176000000000	437858412	65678761800	62.7698	28763	59905938	2085	https://ftp.cngb.org/pub/CNSA/data5/CNP0003934/CNS0676358/CNX0582866/CNR0676081/T2108173987.rm.1.fq.gz	https://ftp.cngb.org/pub/CNSA/data5/CNP0003934/CNS0676358/CNX0582866/CNR0676081/T2108173987.rm.2.fq.gz
T2108173988	A	XZ	1309123530	201000000000	1169050568	179000000000	10.6111	46035	154665365	5100	https://ftp.cngb.org/pub/CNSA/data5/CNP0003934/CNS0675793/CNX0582301/CNR0675516/T2108173988.rm.1.fq.gz	https://ftp.cngb.org/pub/CNSA/data5/CNP0003934/CNS0675793/CNX0582301/CNR0675516/T2108173988.rm.2.fq.gz
T2108173989	B	XZ	465713144	69856971600	337590374	50638556100	27.5111	28880	100728284	5382	https://ftp.cngb.org/pub/CNSA/data5/CNP0003934/CNS0676009/CNX0582517/CNR0675732/T2108173989.rm.1.fq.gz	https://ftp.cngb.org/pub/CNSA/data5/CNP0003934/CNS0676009/CNX0582517/CNR0675732/T2108173989.rm.2.fq.gz
T2108173990	C	XZ	883156404	132000000000	486063612	72909541800	44.9629	160163	412813442	3049	https://ftp.cngb.org/pub/CNSA/data5/CNP0003934/CNS0676180/CNX0582688/CNR0675903/T2108173990.rm.1.fq.gz	https://ftp.cngb.org/pub/CNSA/data5/CNP0003934/CNS0676180/CNX0582688/CNR0675903/T2108173990.rm.2.fq.gz
T2108173991	D	XZ	1063892230	160000000000	429014776	64352216400	59.675	112757	245285426	2297	https://ftp.cngb.org/pub/CNSA/data5/CNP0003934/CNS0676319/CNX0582827/CNR0676042/T2108173991.rm.1.fq.gz	https://ftp.cngb.org/pub/CNSA/data5/CNP0003934/CNS0676319/CNX0582827/CNR0676042/T2108173991.rm.2.fq.gz
T2108173992	C	XZ	1142783988	171000000000	632316718	94847507700	44.6687	74131	309987568	10513	https://ftp.cngb.org/pub/CNSA/data5/CNP0003934/CNS0676176/CNX0582684/CNR0675899/T2108173992.rm.1.fq.gz	https://ftp.cngb.org/pub/CNSA/data5/CNP0003934/CNS0676176/CNX0582684/CNR0675899/T2108173992.rm.2.fq.gz
T2108173993	D	XZ	859065270	129000000000	370696478	55604471700	56.8489	49807	154799894	4545	https://ftp.cngb.org/pub/CNSA/data5/CNP0003934/CNS0676293/CNX0582801/CNR0676016/T2108173993.rm.1.fq.gz	https://ftp.cngb.org/pub/CNSA/data5/CNP0003934/CNS0676293/CNX0582801/CNR0676016/T2108173993.rm.2.fq.gz
T2108173994	A	XZ	888962530	133000000000	339135802	50870370300	61.8504	59265	125119938	2156	https://ftp.cngb.org/pub/CNSA/data5/CNP0003934/CNS0676343/CNX0582851/CNR0676066/T2108173994.rm.1.fq.gz	https://ftp.cngb.org/pub/CNSA/data5/CNP0003934/CNS0676343/CNX0582851/CNR0676066/T2108173994.rm.2.fq.gz
T2108173995	B	XZ	601472106	90220815900	232121606	34818240900	61.4078	57904	121363017	2063	https://ftp.cngb.org/pub/CNSA/data5/CNP0003934/CNS0676334/CNX0582842/CNR0676057/T2108173995.rm.1.fq.gz	https://ftp.cngb.org/pub/CNSA/data5/CNP0003934/CNS0676334/CNX0582842/CNR0676057/T2108173995.rm.2.fq.gz
T2108173996	D	XZ	1247181774	187000000000	650986962	97648044300	47.8034	62991	209791158	5288	https://ftp.cngb.org/pub/CNSA/data5/CNP0003934/CNS0676197/CNX0582705/CNR0675920/T2108173996.rm.1.fq.gz	https://ftp.cngb.org/pub/CNSA/data5/CNP0003934/CNS0676197/CNX0582705/CNR0675920/T2108173996.rm.2.fq.gz
T2108173997	A	XZ	975802194	146000000000	507125540	76068831000	48.0299	40409	127270964	4628	https://ftp.cngb.org/pub/CNSA/data5/CNP0003934/CNS0676201/CNX0582709/CNR0675924/T2108173997.rm.1.fq.gz	https://ftp.cngb.org/pub/CNSA/data5/CNP0003934/CNS0676201/CNX0582709/CNR0675924/T2108173997.rm.2.fq.gz
T2108173998	B	XZ	700219236	108000000000	589444864	91154548470	15.8024	25174	89507668	6081	https://ftp.cngb.org/pub/CNSA/data5/CNP0003934/CNS0675844/CNX0582352/CNR0675567/T2108173998.rm.1.fq.gz	https://ftp.cngb.org/pub/CNSA/data5/CNP0003934/CNS0675844/CNX0582352/CNR0675567/T2108173998.rm.2.fq.gz
T2108173999	C	XZ	979389692	147000000000	523523334	78528500100	46.546	97130	275851755	3708	https://ftp.cngb.org/pub/CNSA/data5/CNP0003934/CNS0676190/CNX0582698/CNR0675913/T2108173999.rm.1.fq.gz	https://ftp.cngb.org/pub/CNSA/data5/CNP0003934/CNS0676190/CNX0582698/CNR0675913/T2108173999.rm.2.fq.gz
T2108174000	D	XZ	1029092350	154000000000	353659390	53048908500	65.6339	115316	268552634	2616	https://ftp.cngb.org/pub/CNSA/data5/CNP0003934/CNS0676393/CNX0582901/CNR0676116/T2108174000.rm.1.fq.gz	https://ftp.cngb.org/pub/CNSA/data5/CNP0003934/CNS0676393/CNX0582901/CNR0676116/T2108174000.rm.2.fq.gz
T2108174001	B	XZ	1112482078	167000000000	299341790	44901268500	73.0924	59396	100779530	1450	https://ftp.cngb.org/pub/CNSA/data5/CNP0003934/CNS0676449/CNX0582957/CNR0676172/T2108174001.rm.1.fq.gz	https://ftp.cngb.org/pub/CNSA/data5/CNP0003934/CNS0676449/CNX0582957/CNR0676172/T2108174001.rm.2.fq.gz
T2108174002	A	XZ	747595398	112000000000	248480898	37272134700	66.7627	49064	104485689	2199	https://ftp.cngb.org/pub/CNSA/data5/CNP0003934/CNS0676401/CNX0582909/CNR0676124/T2108174002.rm.1.fq.gz	https://ftp.cngb.org/pub/CNSA/data5/CNP0003934/CNS0676401/CNX0582909/CNR0676124/T2108174002.rm.2.fq.gz
T2108174003	C	XZ	1083924696	163000000000	548796982	82319547300	49.3695	126138	317632844	2972	https://ftp.cngb.org/pub/CNSA/data5/CNP0003934/CNS0676218/CNX0582726/CNR0675941/T2108174003.rm.1.fq.gz	https://ftp.cngb.org/pub/CNSA/data5/CNP0003934/CNS0676218/CNX0582726/CNR0675941/T2108174003.rm.2.fq.gz
T2108174004	B	XZ	501561682	75234252300	416882022	62532303300	16.8832	18737	59935482	4261	https://ftp.cngb.org/pub/CNSA/data5/CNP0003934/CNS0675858/CNX0582366/CNR0675581/T2108174004.rm.1.fq.gz	https://ftp.cngb.org/pub/CNSA/data5/CNP0003934/CNS0675858/CNX0582366/CNR0675581/T2108174004.rm.2.fq.gz
T2108174005	A	XZ	491658560	73748784000	385351728	57802759200	21.6221	17009	57323197	5026	https://ftp.cngb.org/pub/CNSA/data5/CNP0003934/CNS0675921/CNX0582429/CNR0675644/T2108174005.rm.1.fq.gz	https://ftp.cngb.org/pub/CNSA/data5/CNP0003934/CNS0675921/CNX0582429/CNR0675644/T2108174005.rm.2.fq.gz
T2108174006	C	XZ	564088124	84613218600	437451080	65617662000	22.4499	81012	214858868	3169	https://ftp.cngb.org/pub/CNSA/data5/CNP0003934/CNS0675933/CNX0582441/CNR0675656/T2108174006.rm.1.fq.gz	https://ftp.cngb.org/pub/CNSA/data5/CNP0003934/CNS0675933/CNX0582441/CNR0675656/T2108174006.rm.2.fq.gz
T2108174007	D	XZ	629661448	94449217200	534378210	80156731500	15.1325	86775	288823935	4975	https://ftp.cngb.org/pub/CNSA/data5/CNP0003934/CNS0675836/CNX0582344/CNR0675559/T2108174007.rm.1.fq.gz	https://ftp.cngb.org/pub/CNSA/data5/CNP0003934/CNS0675836/CNX0582344/CNR0675559/T2108174007.rm.2.fq.gz
T2108174008	A	XZ	557699456	83654918400	246777528	37016629200	55.7508	52752	116406347	2325	https://ftp.cngb.org/pub/CNSA/data5/CNP0003934/CNS0676281/CNX0582789/CNR0676004/T2108174008.rm.1.fq.gz	https://ftp.cngb.org/pub/CNSA/data5/CNP0003934/CNS0676281/CNX0582789/CNR0676004/T2108174008.rm.2.fq.gz
T2108174009	B	XZ	471541476	70731221400	260245642	39036846300	44.8096	35119	83194567	2580	https://ftp.cngb.org/pub/CNSA/data5/CNP0003934/CNS0676179/CNX0582687/CNR0675902/T2108174009.rm.1.fq.gz	https://ftp.cngb.org/pub/CNSA/data5/CNP0003934/CNS0676179/CNX0582687/CNR0675902/T2108174009.rm.2.fq.gz
T2108174010	C	XZ	655260206	98289030900	484618056	72692708400	26.0419	265940	553856463	2212	https://ftp.cngb.org/pub/CNSA/data5/CNP0003934/CNS0675987/CNX0582495/CNR0675710/T2108174010.rm.1.fq.gz	https://ftp.cngb.org/pub/CNSA/data5/CNP0003934/CNS0675987/CNX0582495/CNR0675710/T2108174010.rm.2.fq.gz
T2108174011	D	XZ	586485300	87972795000	311123608	46668541200	46.9512	107342	237093236	2338	https://ftp.cngb.org/pub/CNSA/data5/CNP0003934/CNS0676192/CNX0582700/CNR0675915/T2108174011.rm.1.fq.gz	https://ftp.cngb.org/pub/CNSA/data5/CNP0003934/CNS0676192/CNX0582700/CNR0675915/T2108174011.rm.2.fq.gz
T2108174012	A	XZ	237945176	35691776400	107665918	16149887700	54.7518	13926	31652370	2396	https://ftp.cngb.org/pub/CNSA/data5/CNP0003934/CNS0676270/CNX0582778/CNR0675993/T2108174012.rm.1.fq.gz	https://ftp.cngb.org/pub/CNSA/data5/CNP0003934/CNS0676270/CNX0582778/CNR0675993/T2108174012.rm.2.fq.gz
T2108174013	D	XZ	679908866	102000000000	337560318	50634047700	50.3521	83943	232272606	3485	https://ftp.cngb.org/pub/CNSA/data5/CNP0003934/CNS0676231/CNX0582739/CNR0675954/T2108174013.rm.1.fq.gz	https://ftp.cngb.org/pub/CNSA/data5/CNP0003934/CNS0676231/CNX0582739/CNR0675954/T2108174013.rm.2.fq.gz
T2108174014	C	XZ	562180328	84327049200	294468720	44170308000	47.6202	74015	163315453	2283	https://ftp.cngb.org/pub/CNSA/data5/CNP0003934/CNS0676196/CNX0582704/CNR0675919/T2108174014.rm.1.fq.gz	https://ftp.cngb.org/pub/CNSA/data5/CNP0003934/CNS0676196/CNX0582704/CNR0675919/T2108174014.rm.2.fq.gz
T2108174015	B	XZ	621861308	93279196200	359416462	53912469300	42.2031	6289	28437134	11674	https://ftp.cngb.org/pub/CNSA/data5/CNP0003934/CNS0676154/CNX0582662/CNR0675877/T2108174015.rm.1.fq.gz	https://ftp.cngb.org/pub/CNSA/data5/CNP0003934/CNS0676154/CNX0582662/CNR0675877/T2108174015.rm.2.fq.gz
T2108174016	C	XZ	660052966	99007944900	456156472	68423470800	30.8909	110582	263053481	2633	https://ftp.cngb.org/pub/CNSA/data5/CNP0003934/CNS0676043/CNX0582551/CNR0675766/T2108174016.rm.1.fq.gz	https://ftp.cngb.org/pub/CNSA/data5/CNP0003934/CNS0676043/CNX0582551/CNR0675766/T2108174016.rm.2.fq.gz
T2108174017	B	XZ	564934798	84740219700	300406710	45061006500	46.8245	8928	24515542	4042	https://ftp.cngb.org/pub/CNSA/data5/CNP0003934/CNS0676191/CNX0582699/CNR0675914/T2108174017.rm.1.fq.gz	https://ftp.cngb.org/pub/CNSA/data5/CNP0003934/CNS0676191/CNX0582699/CNR0675914/T2108174017.rm.2.fq.gz
T2108174018	A	XZ	568519726	85277958900	206413702	30962055300	63.6928	13555	30030577	2357	https://ftp.cngb.org/pub/CNSA/data5/CNP0003934/CNS0676370/CNX0582878/CNR0676093/T2108174018.rm.1.fq.gz	https://ftp.cngb.org/pub/CNSA/data5/CNP0003934/CNS0676370/CNX0582878/CNR0676093/T2108174018.rm.2.fq.gz
T2108174019	D	XZ	824036398	124000000000	552129872	82819480800	32.9969	53347	140945431	3107	https://ftp.cngb.org/pub/CNSA/data5/CNP0003934/CNS0676068/CNX0582576/CNR0675791/T2108174019.rm.1.fq.gz	https://ftp.cngb.org/pub/CNSA/data5/CNP0003934/CNS0676068/CNX0582576/CNR0675791/T2108174019.rm.2.fq.gz
T2108174020	B	XZ	827105830	124000000000	241391336	36208700400	70.8149	457828	710964510	1471	https://ftp.cngb.org/pub/CNSA/data5/CNP0003934/CNS0676432/CNX0582940/CNR0676155/T2108174020.rm.1.fq.gz	https://ftp.cngb.org/pub/CNSA/data5/CNP0003934/CNS0676432/CNX0582940/CNR0676155/T2108174020.rm.2.fq.gz
T2108174021	C	XZ	541115098	81167264700	403003238	60450485700	25.5236	154732	303385780	1923	https://ftp.cngb.org/pub/CNSA/data5/CNP0003934/CNS0675782/CNX0582290/CNR0675505/T2108174021.rm.1.fq.gz	https://ftp.cngb.org/pub/CNSA/data5/CNP0003934/CNS0675782/CNX0582290/CNR0675505/T2108174021.rm.2.fq.gz
T2108174022	C	XZ	703184468	105000000000	401024288	60153643200	42.9703	84668	209622303	2841	https://ftp.cngb.org/pub/CNSA/data5/CNP0003934/CNS0676156/CNX0582664/CNR0675879/T2108174022.rm.1.fq.gz	https://ftp.cngb.org/pub/CNSA/data5/CNP0003934/CNS0676156/CNX0582664/CNR0675879/T2108174022.rm.2.fq.gz
T2108174023	D	XZ	583760322	87564048300	515556166	77333424900	11.6836	106889	320528925	3993	https://ftp.cngb.org/pub/CNSA/data5/CNP0003934/CNS0675804/CNX0582312/CNR0675527/T2108174023.rm.1.fq.gz	https://ftp.cngb.org/pub/CNSA/data5/CNP0003934/CNS0675804/CNX0582312/CNR0675527/T2108174023.rm.2.fq.gz
T2108174024	A	XZ	513834464	77075169600	193574438	29036165700	62.3275	15373	37664007	2867	https://ftp.cngb.org/pub/CNSA/data5/CNP0003934/CNS0676350/CNX0582858/CNR0676073/T2108174024.rm.1.fq.gz	https://ftp.cngb.org/pub/CNSA/data5/CNP0003934/CNS0676350/CNX0582858/CNR0676073/T2108174024.rm.2.fq.gz
T2108174025	B	XZ	747028878	112000000000	337784574	50667686100	54.7829	29202	60581654	2060	https://ftp.cngb.org/pub/CNSA/data5/CNP0003934/CNS0676271/CNX0582779/CNR0675994/T2108174025.rm.1.fq.gz	https://ftp.cngb.org/pub/CNSA/data5/CNP0003934/CNS0676271/CNX0582779/CNR0675994/T2108174025.rm.2.fq.gz
T2108174026	C	XZ	446633322	66994998300	232531334	34879700100	47.9369	31713	74872822	2568	https://ftp.cngb.org/pub/CNSA/data5/CNP0003934/CNS0676200/CNX0582708/CNR0675923/T2108174026.rm.1.fq.gz	https://ftp.cngb.org/pub/CNSA/data5/CNP0003934/CNS0676200/CNX0582708/CNR0675923/T2108174026.rm.2.fq.gz
T2108174027	D	XZ	513734098	77060114700	352653918	52898087700	31.3548	64719	167657591	3109	https://ftp.cngb.org/pub/CNSA/data5/CNP0003934/CNS0676050/CNX0582558/CNR0675773/T2108174027.rm.1.fq.gz	https://ftp.cngb.org/pub/CNSA/data5/CNP0003934/CNS0676050/CNX0582558/CNR0675773/T2108174027.rm.2.fq.gz
T2108174028	A	XZ	631170904	94675635600	379794622	56969193300	39.827	14381	64329796	11063	https://ftp.cngb.org/pub/CNSA/data5/CNP0003934/CNS0676133/CNX0582641/CNR0675856/T2108174028.rm.1.fq.gz	https://ftp.cngb.org/pub/CNSA/data5/CNP0003934/CNS0676133/CNX0582641/CNR0675856/T2108174028.rm.2.fq.gz
T2108174029	B	XZ	845358748	127000000000	469560650	70434097500	44.4543	17806	65144735	10587	https://ftp.cngb.org/pub/CNSA/data5/CNP0003934/CNS0676174/CNX0582682/CNR0675897/T2108174029.rm.1.fq.gz	https://ftp.cngb.org/pub/CNSA/data5/CNP0003934/CNS0676174/CNX0582682/CNR0675897/T2108174029.rm.2.fq.gz
T2108174036	B	XZ	699114072	105000000000	276490658	41473598700	60.4513	22438	57065983	3176	https://ftp.cngb.org/pub/CNSA/data5/CNP0003934/CNS0676328/CNX0582836/CNR0676051/T2108174036.rm.1.fq.gz	https://ftp.cngb.org/pub/CNSA/data5/CNP0003934/CNS0676328/CNX0582836/CNR0676051/T2108174036.rm.2.fq.gz
T2108174037	C	XZ	439184874	65877731100	296736574	44510486100	32.4347	47444	134884818	3598	https://ftp.cngb.org/pub/CNSA/data5/CNP0003934/CNS0676061/CNX0582569/CNR0675784/T2108174037.rm.1.fq.gz	https://ftp.cngb.org/pub/CNSA/data5/CNP0003934/CNS0676061/CNX0582569/CNR0675784/T2108174037.rm.2.fq.gz
T2108174038	D	XZ	790342810	119000000000	376473308	56470996200	52.3658	42170	126750844	4011	https://ftp.cngb.org/pub/CNSA/data5/CNP0003934/CNS0676249/CNX0582757/CNR0675972/T2108174038.rm.1.fq.gz	https://ftp.cngb.org/pub/CNSA/data5/CNP0003934/CNS0676249/CNX0582757/CNR0675972/T2108174038.rm.2.fq.gz
T2108174039	A	XZ	463522042	69528306300	238739974	35810996100	48.4944	26976	85143295	4699	https://ftp.cngb.org/pub/CNSA/data5/CNP0003934/CNS0676208/CNX0582716/CNR0675931/T2108174039.rm.1.fq.gz	https://ftp.cngb.org/pub/CNSA/data5/CNP0003934/CNS0676208/CNX0582716/CNR0675931/T2108174039.rm.2.fq.gz
T2108174040	B	XZ	1591064324	239000000000	601178682	90176802300	62.2153	66484	113037821	1445	https://ftp.cngb.org/pub/CNSA/data5/CNP0003934/CNS0676348/CNX0582856/CNR0676071/T2108174040.rm.1.fq.gz	https://ftp.cngb.org/pub/CNSA/data5/CNP0003934/CNS0676348/CNX0582856/CNR0676071/T2108174040.rm.2.fq.gz
T2108174041	A	XZ	1248942366	187000000000	539849192	80977378800	56.7755	158434	290001573	1638	https://ftp.cngb.org/pub/CNSA/data5/CNP0003934/CNS0676292/CNX0582800/CNR0676015/T2108174041.rm.1.fq.gz	https://ftp.cngb.org/pub/CNSA/data5/CNP0003934/CNS0676292/CNX0582800/CNR0676015/T2108174041.rm.2.fq.gz
T2108174042	C	XZ	1565503794	235000000000	642183096	96327464400	58.9791	78926	136326124	1566	https://ftp.cngb.org/pub/CNSA/data5/CNP0003934/CNS0676313/CNX0582821/CNR0676036/T2108174042.rm.1.fq.gz	https://ftp.cngb.org/pub/CNSA/data5/CNP0003934/CNS0676313/CNX0582821/CNR0676036/T2108174042.rm.2.fq.gz
T2108174043	D	XZ	1633151060	245000000000	562520308	84378046200	65.5561	137119	328952110	2686	https://ftp.cngb.org/pub/CNSA/data5/CNP0003934/CNS0676392/CNX0582900/CNR0676115/T2108174043.rm.1.fq.gz	https://ftp.cngb.org/pub/CNSA/data5/CNP0003934/CNS0676392/CNX0582900/CNR0676115/T2108174043.rm.2.fq.gz
T2108174044	D	XZ	679361218	102000000000	305815600	45872340000	54.9848	152822	408987220	3366	https://ftp.cngb.org/pub/CNSA/data5/CNP0003934/CNS0676276/CNX0582784/CNR0675999/T2108174044.rm.1.fq.gz	https://ftp.cngb.org/pub/CNSA/data5/CNP0003934/CNS0676276/CNX0582784/CNR0675999/T2108174044.rm.2.fq.gz
T2108174045	B	XZ	816162466	126000000000	357671010	55253033300	56.1393	16798	37098178	2356	https://ftp.cngb.org/pub/CNSA/data5/CNP0003934/CNS0676288/CNX0582796/CNR0676011/T2108174045.rm.1.fq.gz	https://ftp.cngb.org/pub/CNSA/data5/CNP0003934/CNS0676288/CNX0582796/CNR0676011/T2108174045.rm.2.fq.gz
T2108174046	C	XZ	657111936	101000000000	597206598	89580989700	11.6075	145546	373770623	3117	https://ftp.cngb.org/pub/CNSA/data5/CNP0003934/CNS0675788/CNX0582296/CNR0675511/T2108174046.rm.1.fq.gz	https://ftp.cngb.org/pub/CNSA/data5/CNP0003934/CNS0675788/CNX0582296/CNR0675511/T2108174046.rm.2.fq.gz
T2108174047	A	XZ	889048668	133000000000	393756288	59063443200	55.7104	142919	368904361	3081	https://ftp.cngb.org/pub/CNSA/data5/CNP0003934/CNS0676279/CNX0582787/CNR0676002/T2108174047.rm.1.fq.gz	https://ftp.cngb.org/pub/CNSA/data5/CNP0003934/CNS0676279/CNX0582787/CNR0676002/T2108174047.rm.2.fq.gz
T2108174048	C	XZ	851291300	128000000000	519883670	77982550500	38.93	96286	314474639	4769	https://ftp.cngb.org/pub/CNSA/data5/CNP0003934/CNS0676125/CNX0582633/CNR0675848/T2108174048.rm.1.fq.gz	https://ftp.cngb.org/pub/CNSA/data5/CNP0003934/CNS0676125/CNX0582633/CNR0675848/T2108174048.rm.2.fq.gz
T2108174049	B	XZ	1511027014	227000000000	367326228	55098934200	75.6903	141763	219391131	1314	https://ftp.cngb.org/pub/CNSA/data5/CNP0003934/CNS0676454/CNX0582962/CNR0676177/T2108174049.rm.1.fq.gz	https://ftp.cngb.org/pub/CNSA/data5/CNP0003934/CNS0676454/CNX0582962/CNR0676177/T2108174049.rm.2.fq.gz
T2108174050	A	XZ	1077817112	162000000000	412027188	61804078200	61.7721	58711	188375509	7682	https://ftp.cngb.org/pub/CNSA/data5/CNP0003934/CNS0676340/CNX0582848/CNR0676063/T2108174050.rm.1.fq.gz	https://ftp.cngb.org/pub/CNSA/data5/CNP0003934/CNS0676340/CNX0582848/CNR0676063/T2108174050.rm.2.fq.gz
T2108174051	D	XZ	816526506	122000000000	509888250	76483237500	37.554	104885	379812578	6200	https://ftp.cngb.org/pub/CNSA/data5/CNP0003934/CNS0676117/CNX0582625/CNR0675840/T2108174051.rm.1.fq.gz	https://ftp.cngb.org/pub/CNSA/data5/CNP0003934/CNS0676117/CNX0582625/CNR0675840/T2108174051.rm.2.fq.gz
T2108174052	C	XZ	702689846	105000000000	383283558	57492533700	45.4548	90439	262392937	3918	https://ftp.cngb.org/pub/CNSA/data5/CNP0003934/CNS0676185/CNX0582693/CNR0675908/T2108174052.rm.1.fq.gz	https://ftp.cngb.org/pub/CNSA/data5/CNP0003934/CNS0676185/CNX0582693/CNR0675908/T2108174052.rm.2.fq.gz
T2108174053	A	XZ	850889508	128000000000	473756458	71063468700	44.3222	15125	45752810	4747	https://ftp.cngb.org/pub/CNSA/data5/CNP0003934/CNS0676173/CNX0582681/CNR0675896/T2108174053.rm.1.fq.gz	https://ftp.cngb.org/pub/CNSA/data5/CNP0003934/CNS0676173/CNX0582681/CNR0675896/T2108174053.rm.2.fq.gz
T2108174054	B	XZ	712173424	107000000000	247776980	37166547000	65.2083	57977	91967141	1332	https://ftp.cngb.org/pub/CNSA/data5/CNP0003934/CNS0676389/CNX0582897/CNR0676112/T2108174054.rm.1.fq.gz	https://ftp.cngb.org/pub/CNSA/data5/CNP0003934/CNS0676389/CNX0582897/CNR0676112/T2108174054.rm.2.fq.gz
T2108174055	D	XZ	788295092	118000000000	463338650	69500797500	41.2227	30685	101063252	5212	https://ftp.cngb.org/pub/CNSA/data5/CNP0003934/CNS0676148/CNX0582656/CNR0675871/T2108174055.rm.1.fq.gz	https://ftp.cngb.org/pub/CNSA/data5/CNP0003934/CNS0676148/CNX0582656/CNR0675871/T2108174055.rm.2.fq.gz
T2108174056	A	XZ	994305830	149000000000	423905018	63585752700	57.3667	67640	165411617	2752	https://ftp.cngb.org/pub/CNSA/data5/CNP0003934/CNS0676301/CNX0582809/CNR0676024/T2108174056.rm.1.fq.gz	https://ftp.cngb.org/pub/CNSA/data5/CNP0003934/CNS0676301/CNX0582809/CNR0676024/T2108174056.rm.2.fq.gz
T2108174057	C	XZ	709942580	106000000000	231033942	34655091300	67.4574	56288	115917936	2140	https://ftp.cngb.org/pub/CNSA/data5/CNP0003934/CNS0676409/CNX0582917/CNR0676132/T2108174057.rm.1.fq.gz	https://ftp.cngb.org/pub/CNSA/data5/CNP0003934/CNS0676409/CNX0582917/CNR0676132/T2108174057.rm.2.fq.gz
T2108174058	D	XZ	736389426	110000000000	357122110	53568316500	51.5036	82011	224418714	3382	https://ftp.cngb.org/pub/CNSA/data5/CNP0003934/CNS0676241/CNX0582749/CNR0675964/T2108174058.rm.1.fq.gz	https://ftp.cngb.org/pub/CNSA/data5/CNP0003934/CNS0676241/CNX0582749/CNR0675964/T2108174058.rm.2.fq.gz
T2108174059	B	XZ	670857768	101000000000	247214832	37082224800	63.1494	29240	63140709	2323	https://ftp.cngb.org/pub/CNSA/data5/CNP0003934/CNS0676360/CNX0582868/CNR0676083/T2108174059.rm.1.fq.gz	https://ftp.cngb.org/pub/CNSA/data5/CNP0003934/CNS0676360/CNX0582868/CNR0676083/T2108174059.rm.2.fq.gz
T2108174060	B	XZ	953782358	143000000000	309422038	46413305700	67.5584	17903	40149535	2463	https://ftp.cngb.org/pub/CNSA/data5/CNP0003934/CNS0676411/CNX0582919/CNR0676134/T2108174060.rm.1.fq.gz	https://ftp.cngb.org/pub/CNSA/data5/CNP0003934/CNS0676411/CNX0582919/CNR0676134/T2108174060.rm.2.fq.gz
T2108174061	A	XZ	1150203988	173000000000	407167732	61010643080	64.6378	117342	243491430	2098	https://ftp.cngb.org/pub/CNSA/data5/CNP0003934/CNS0676377/CNX0582885/CNR0676100/T2108174061.rm.1.fq.gz	https://ftp.cngb.org/pub/CNSA/data5/CNP0003934/CNS0676377/CNX0582885/CNR0676100/T2108174061.rm.2.fq.gz
T2108174062	D	XZ	789353242	118000000000	510846404	76626960600	35.2829	130028	430786005	4936	https://ftp.cngb.org/pub/CNSA/data5/CNP0003934/CNS0676092/CNX0582600/CNR0675815/T2108174062.rm.1.fq.gz	https://ftp.cngb.org/pub/CNSA/data5/CNP0003934/CNS0676092/CNX0582600/CNR0675815/T2108174062.rm.2.fq.gz
T2108174063	C	XZ	1255964304	188000000000	583895874	87584381100	53.5102	134805	329367428	2689	https://ftp.cngb.org/pub/CNSA/data5/CNP0003934/CNS0676259/CNX0582767/CNR0675982/T2108174063.rm.1.fq.gz	https://ftp.cngb.org/pub/CNSA/data5/CNP0003934/CNS0676259/CNX0582767/CNR0675982/T2108174063.rm.2.fq.gz
T2108174064	D	XZ	493380222	74007033300	264837956	39725693400	46.3217	42111	116245518	3496	https://ftp.cngb.org/pub/CNSA/data5/CNP0003934/CNS0676188/CNX0582696/CNR0675911/T2108174064.rm.1.fq.gz	https://ftp.cngb.org/pub/CNSA/data5/CNP0003934/CNS0676188/CNX0582696/CNR0675911/T2108174064.rm.2.fq.gz
T2108174065	C	XZ	912208146	137000000000	419421072	62913160800	54.0213	84924	209532066	2798	https://ftp.cngb.org/pub/CNSA/data5/CNP0003934/CNS0676265/CNX0582773/CNR0675988/T2108174065.rm.1.fq.gz	https://ftp.cngb.org/pub/CNSA/data5/CNP0003934/CNS0676265/CNX0582773/CNR0675988/T2108174065.rm.2.fq.gz
T2108174066	B	XZ	1027801522	154000000000	358408506	53761275900	65.1286	31696	63006740	1911	https://ftp.cngb.org/pub/CNSA/data5/CNP0003934/CNS0676385/CNX0582893/CNR0676108/T2108174066.rm.1.fq.gz	https://ftp.cngb.org/pub/CNSA/data5/CNP0003934/CNS0676385/CNX0582893/CNR0676108/T2108174066.rm.2.fq.gz
T2108174067	A	XZ	875087270	131000000000	328692268	49303840200	62.4389	52616	107264762	2102	https://ftp.cngb.org/pub/CNSA/data5/CNP0003934/CNS0676351/CNX0582859/CNR0676074/T2108174067.rm.1.fq.gz	https://ftp.cngb.org/pub/CNSA/data5/CNP0003934/CNS0676351/CNX0582859/CNR0676074/T2108174067.rm.2.fq.gz
T2108174068	A	XZ	742664230	111000000000	299906030	44985904500	59.6175	27643	57551623	2122	https://ftp.cngb.org/pub/CNSA/data5/CNP0003934/CNS0676317/CNX0582825/CNR0676040/T2108174068.rm.1.fq.gz	https://ftp.cngb.org/pub/CNSA/data5/CNP0003934/CNS0676317/CNX0582825/CNR0676040/T2108174068.rm.2.fq.gz
T2108174069	C	XZ	777801296	117000000000	435079198	65261879700	44.0629	107346	323410553	4019	https://ftp.cngb.org/pub/CNSA/data5/CNP0003934/CNS0676168/CNX0582676/CNR0675891/T2108174069.rm.1.fq.gz	https://ftp.cngb.org/pub/CNSA/data5/CNP0003934/CNS0676168/CNX0582676/CNR0675891/T2108174069.rm.2.fq.gz
T2108174070	B	XZ	559495656	83924348400	184307854	27646178100	67.0582	14128	31980497	2447	https://ftp.cngb.org/pub/CNSA/data5/CNP0003934/CNS0676404/CNX0582912/CNR0676127/T2108174070.rm.1.fq.gz	https://ftp.cngb.org/pub/CNSA/data5/CNP0003934/CNS0676404/CNX0582912/CNR0676127/T2108174070.rm.2.fq.gz
T2108174071	D	XZ	868430648	130000000000	306278980	45941847000	64.7319	61533	152703758	2859	https://ftp.cngb.org/pub/CNSA/data5/CNP0003934/CNS0676379/CNX0582887/CNR0676102/T2108174071.rm.1.fq.gz	https://ftp.cngb.org/pub/CNSA/data5/CNP0003934/CNS0676379/CNX0582887/CNR0676102/T2108174071.rm.2.fq.gz
T2108174072	D	XZ	610552604	91582890600	303225502	45483825300	50.3359	114399	331593740	3846	https://ftp.cngb.org/pub/CNSA/data5/CNP0003934/CNS0676230/CNX0582738/CNR0675953/T2108174072.rm.1.fq.gz	https://ftp.cngb.org/pub/CNSA/data5/CNP0003934/CNS0676230/CNX0582738/CNR0675953/T2108174072.rm.2.fq.gz
T2108174073	A	XZ	817822574	123000000000	300337802	45050670300	63.2759	100660	233705149	2571	https://ftp.cngb.org/pub/CNSA/data5/CNP0003934/CNS0676364/CNX0582872/CNR0676087/T2108174073.rm.1.fq.gz	https://ftp.cngb.org/pub/CNSA/data5/CNP0003934/CNS0676364/CNX0582872/CNR0676087/T2108174073.rm.2.fq.gz
T2108174074	C	XZ	855823638	128000000000	339340582	50901087300	60.3492	108879	280564450	3069	https://ftp.cngb.org/pub/CNSA/data5/CNP0003934/CNS0676326/CNX0582834/CNR0676049/T2108174074.rm.1.fq.gz	https://ftp.cngb.org/pub/CNSA/data5/CNP0003934/CNS0676326/CNX0582834/CNR0676049/T2108174074.rm.2.fq.gz
T2108174075	B	XZ	1037738386	156000000000	313732356	47059853400	69.7677	74892	167399247	2470	https://ftp.cngb.org/pub/CNSA/data5/CNP0003934/CNS0676425/CNX0582933/CNR0676148/T2108174075.rm.1.fq.gz	https://ftp.cngb.org/pub/CNSA/data5/CNP0003934/CNS0676425/CNX0582933/CNR0676148/T2108174075.rm.2.fq.gz
T2108174076	A	XZ	581775956	87266393400	371078710	55661806500	36.2162	25418	76852214	4331	https://ftp.cngb.org/pub/CNSA/data5/CNP0003934/CNS0676106/CNX0582614/CNR0675829/T2108174076.rm.1.fq.gz	https://ftp.cngb.org/pub/CNSA/data5/CNP0003934/CNS0676106/CNX0582614/CNR0675829/T2108174076.rm.2.fq.gz
T2108174077	D	XZ	942975734	141000000000	489959772	73493965800	48.0411	118506	271352486	2456	https://ftp.cngb.org/pub/CNSA/data5/CNP0003934/CNS0676203/CNX0582711/CNR0675926/T2108174077.rm.1.fq.gz	https://ftp.cngb.org/pub/CNSA/data5/CNP0003934/CNS0676203/CNX0582711/CNR0675926/T2108174077.rm.2.fq.gz
T2108174078	B	XZ	865922506	130000000000	260229924	39034488600	69.9477	14398	45346093	4746	https://ftp.cngb.org/pub/CNSA/data5/CNP0003934/CNS0676426/CNX0582934/CNR0676149/T2108174078.rm.1.fq.gz	https://ftp.cngb.org/pub/CNSA/data5/CNP0003934/CNS0676426/CNX0582934/CNR0676149/T2108174078.rm.2.fq.gz
T2108174079	C	XZ	834611236	125000000000	417932092	62689813800	49.9249	115418	294943358	2962	https://ftp.cngb.org/pub/CNSA/data5/CNP0003934/CNS0676223/CNX0582731/CNR0675946/T2108174079.rm.1.fq.gz	https://ftp.cngb.org/pub/CNSA/data5/CNP0003934/CNS0676223/CNX0582731/CNR0675946/T2108174079.rm.2.fq.gz
T2108174080	D	XZ	751479446	113000000000	386887972	58033195800	48.5165	102848	253114235	2801	https://ftp.cngb.org/pub/CNSA/data5/CNP0003934/CNS0676209/CNX0582717/CNR0675932/T2108174080.rm.1.fq.gz	https://ftp.cngb.org/pub/CNSA/data5/CNP0003934/CNS0676209/CNX0582717/CNR0675932/T2108174080.rm.2.fq.gz
T2108174081	C	XZ	738137974	111000000000	308326122	46248918300	58.2292	85950	227090882	3186	https://ftp.cngb.org/pub/CNSA/data5/CNP0003934/CNS0676308/CNX0582816/CNR0676031/T2108174081.rm.1.fq.gz	https://ftp.cngb.org/pub/CNSA/data5/CNP0003934/CNS0676308/CNX0582816/CNR0676031/T2108174081.rm.2.fq.gz
T2108174082	B	XZ	931608686	140000000000	268297416	40244612400	71.2006	24237	49060460	2178	https://ftp.cngb.org/pub/CNSA/data5/CNP0003934/CNS0676438/CNX0582946/CNR0676161/T2108174082.rm.1.fq.gz	https://ftp.cngb.org/pub/CNSA/data5/CNP0003934/CNS0676438/CNX0582946/CNR0676161/T2108174082.rm.2.fq.gz
T2108174083	A	XZ	809505052	121000000000	221563972	33234595800	72.6297	78660	129985254	1432	https://ftp.cngb.org/pub/CNSA/data5/CNP0003934/CNS0676447/CNX0582955/CNR0676170/T2108174083.rm.1.fq.gz	https://ftp.cngb.org/pub/CNSA/data5/CNP0003934/CNS0676447/CNX0582955/CNR0676170/T2108174083.rm.2.fq.gz
T2108174084	B	XZ	625358108	93803716200	171043422	25656513300	72.6487	120231	167250984	1262	https://ftp.cngb.org/pub/CNSA/data5/CNP0003934/CNS0676448/CNX0582956/CNR0676171/T2108174084.rm.1.fq.gz	https://ftp.cngb.org/pub/CNSA/data5/CNP0003934/CNS0676448/CNX0582956/CNR0676171/T2108174084.rm.2.fq.gz
T2108174085	C	XZ	888647256	133000000000	269721782	40458267300	69.648	190857	373404256	1835	https://ftp.cngb.org/pub/CNSA/data5/CNP0003934/CNS0676423/CNX0582931/CNR0676146/T2108174085.rm.1.fq.gz	https://ftp.cngb.org/pub/CNSA/data5/CNP0003934/CNS0676423/CNX0582931/CNR0676146/T2108174085.rm.2.fq.gz
T2108174086	A	XZ	841515372	126000000000	224226270	33633940500	73.3545	169714	296006107	1507	https://ftp.cngb.org/pub/CNSA/data5/CNP0003934/CNS0676450/CNX0582958/CNR0676173/T2108174086.rm.1.fq.gz	https://ftp.cngb.org/pub/CNSA/data5/CNP0003934/CNS0676450/CNX0582958/CNR0676173/T2108174086.rm.2.fq.gz
T2108174087	D	XZ	1032396782	155000000000	123622794	18543419100	88.0257	64407	159178235	2853	https://ftp.cngb.org/pub/CNSA/data5/CNP0003934/CNS0676465/CNX0582973/CNR0676188/T2108174087.rm.1.fq.gz	https://ftp.cngb.org/pub/CNSA/data5/CNP0003934/CNS0676465/CNX0582973/CNR0676188/T2108174087.rm.2.fq.gz
T2108174088	C	XZ	710823964	107000000000	232444976	34866746400	67.2992	126091	284348494	2458	https://ftp.cngb.org/pub/CNSA/data5/CNP0003934/CNS0676407/CNX0582915/CNR0676130/T2108174088.rm.1.fq.gz	https://ftp.cngb.org/pub/CNSA/data5/CNP0003934/CNS0676407/CNX0582915/CNR0676130/T2108174088.rm.2.fq.gz
T2108174089	D	XZ	925144784	139000000000	439179358	65876903700	52.5286	100623	299493673	3955	https://ftp.cngb.org/pub/CNSA/data5/CNP0003934/CNS0676251/CNX0582759/CNR0675974/T2108174089.rm.1.fq.gz	https://ftp.cngb.org/pub/CNSA/data5/CNP0003934/CNS0676251/CNX0582759/CNR0675974/T2108174089.rm.2.fq.gz
T2108174090	A	XZ	1071024878	161000000000	304113308	45616996200	71.6054	84782	169082059	1948	https://ftp.cngb.org/pub/CNSA/data5/CNP0003934/CNS0676441/CNX0582949/CNR0676164/T2108174090.rm.1.fq.gz	https://ftp.cngb.org/pub/CNSA/data5/CNP0003934/CNS0676441/CNX0582949/CNR0676164/T2108174090.rm.2.fq.gz
T2108174091	B	XZ	1026029094	154000000000	432190666	64828599900	57.8773	36120	79364895	2222	https://ftp.cngb.org/pub/CNSA/data5/CNP0003934/CNS0676305/CNX0582813/CNR0676028/T2108174091.rm.1.fq.gz	https://ftp.cngb.org/pub/CNSA/data5/CNP0003934/CNS0676305/CNX0582813/CNR0676028/T2108174091.rm.2.fq.gz
T2108174092	D	XZ	550077724	82511658600	346310406	51946560900	37.0434	36521	89213849	2809	https://ftp.cngb.org/pub/CNSA/data5/CNP0003934/CNS0676114/CNX0582622/CNR0675837/T2108174092.rm.1.fq.gz	https://ftp.cngb.org/pub/CNSA/data5/CNP0003934/CNS0676114/CNX0582622/CNR0675837/T2108174092.rm.2.fq.gz
T2108174093	C	XZ	321928344	48289251600	244530032	36679504800	24.0421	344183	1033568412	3845	https://ftp.cngb.org/pub/CNSA/data5/CNP0003934/CNS0675956/CNX0582464/CNR0675679/T2108174093.rm.1.fq.gz	https://ftp.cngb.org/pub/CNSA/data5/CNP0003934/CNS0675956/CNX0582464/CNR0675679/T2108174093.rm.2.fq.gz
T2108174094	B	XZ	939535408	141000000000	358823822	53823573300	61.8084	31668	70863660	2370	https://ftp.cngb.org/pub/CNSA/data5/CNP0003934/CNS0676341/CNX0582849/CNR0676064/T2108174094.rm.1.fq.gz	https://ftp.cngb.org/pub/CNSA/data5/CNP0003934/CNS0676341/CNX0582849/CNR0676064/T2108174094.rm.2.fq.gz
T2108174095	A	XZ	844022550	127000000000	324818704	48722805600	61.5154	257188	415820484	1493	https://ftp.cngb.org/pub/CNSA/data5/CNP0003934/CNS0676336/CNX0582844/CNR0676059/T2108174095.rm.1.fq.gz	https://ftp.cngb.org/pub/CNSA/data5/CNP0003934/CNS0676336/CNX0582844/CNR0676059/T2108174095.rm.2.fq.gz
T2108174096	D	XZ	1096465648	164000000000	316972336	47545850400	71.0914	188080	346166713	1605	https://ftp.cngb.org/pub/CNSA/data5/CNP0003934/CNS0676434/CNX0582942/CNR0676157/T2108174096.rm.1.fq.gz	https://ftp.cngb.org/pub/CNSA/data5/CNP0003934/CNS0676434/CNX0582942/CNR0676157/T2108174096.rm.2.fq.gz
T2108174097	B	XZ	866150940	130000000000	241007072	36151060800	72.1749	47671	75380109	1307	https://ftp.cngb.org/pub/CNSA/data5/CNP0003934/CNS0676444/CNX0582952/CNR0676167/T2108174097.rm.1.fq.gz	https://ftp.cngb.org/pub/CNSA/data5/CNP0003934/CNS0676444/CNX0582952/CNR0676167/T2108174097.rm.2.fq.gz
T2108174098	C	XZ	1061028516	159000000000	350602368	52590355200	66.9564	187810	422713729	2486	https://ftp.cngb.org/pub/CNSA/data5/CNP0003934/CNS0676403/CNX0582911/CNR0676126/T2108174098.rm.1.fq.gz	https://ftp.cngb.org/pub/CNSA/data5/CNP0003934/CNS0676403/CNX0582911/CNR0676126/T2108174098.rm.2.fq.gz
T2108174099	A	XZ	726518244	109000000000	264051296	39607694400	63.6552	69447	124912592	1478	https://ftp.cngb.org/pub/CNSA/data5/CNP0003934/CNS0676369/CNX0582877/CNR0676092/T2108174099.rm.1.fq.gz	https://ftp.cngb.org/pub/CNSA/data5/CNP0003934/CNS0676369/CNX0582877/CNR0676092/T2108174099.rm.2.fq.gz
T2108174100	B	XZ	943990708	142000000000	353229908	52984486200	62.5812	204298	382780019	1661	https://ftp.cngb.org/pub/CNSA/data5/CNP0003934/CNS0676352/CNX0582860/CNR0676075/T2108174100.rm.1.fq.gz	https://ftp.cngb.org/pub/CNSA/data5/CNP0003934/CNS0676352/CNX0582860/CNR0676075/T2108174100.rm.2.fq.gz
T2108174101	A	XZ	1131251026	170000000000	423144176	63471626400	62.595	143814	370283109	3069	https://ftp.cngb.org/pub/CNSA/data5/CNP0003934/CNS0676353/CNX0582861/CNR0676076/T2108174101.rm.1.fq.gz	https://ftp.cngb.org/pub/CNSA/data5/CNP0003934/CNS0676353/CNX0582861/CNR0676076/T2108174101.rm.2.fq.gz
T2108174102	D	XZ	1031977822	155000000000	376257638	56438645700	63.5401	160217	440892878	3492	https://ftp.cngb.org/pub/CNSA/data5/CNP0003934/CNS0676367/CNX0582875/CNR0676090/T2108174102.rm.1.fq.gz	https://ftp.cngb.org/pub/CNSA/data5/CNP0003934/CNS0676367/CNX0582875/CNR0676090/T2108174102.rm.2.fq.gz
T2108174103	C	XZ	730217264	110000000000	421338860	63200829000	42.2995	221915	529376915	2634	https://ftp.cngb.org/pub/CNSA/data5/CNP0003934/CNS0676155/CNX0582663/CNR0675878/T2108174103.rm.1.fq.gz	https://ftp.cngb.org/pub/CNSA/data5/CNP0003934/CNS0676155/CNX0582663/CNR0675878/T2108174103.rm.2.fq.gz
T2108174104	D	XZ	1140483646	171000000000	436411138	65461670700	61.7346	26864	67797944	2857	https://ftp.cngb.org/pub/CNSA/data5/CNP0003934/CNS0676339/CNX0582847/CNR0676062/T2108174104.rm.1.fq.gz	https://ftp.cngb.org/pub/CNSA/data5/CNP0003934/CNS0676339/CNX0582847/CNR0676062/T2108174104.rm.2.fq.gz
T2108174105	A	XZ	823760522	124000000000	203344110	30501616500	75.3151	158686	212601601	1249	https://ftp.cngb.org/pub/CNSA/data5/CNP0003934/CNS0676453/CNX0582961/CNR0676176/T2108174105.rm.1.fq.gz	https://ftp.cngb.org/pub/CNSA/data5/CNP0003934/CNS0676453/CNX0582961/CNR0676176/T2108174105.rm.2.fq.gz
T2108174106	B	XZ	694252710	104000000000	364273988	54641098200	47.5301	19756	53423310	3916	https://ftp.cngb.org/pub/CNSA/data5/CNP0003934/CNS0676195/CNX0582703/CNR0675918/T2108174106.rm.1.fq.gz	https://ftp.cngb.org/pub/CNSA/data5/CNP0003934/CNS0676195/CNX0582703/CNR0675918/T2108174106.rm.2.fq.gz
T2108174107	C	XZ	733348582	113000000000	404602102	62358842160	44.7864	110839	309713849	3511	https://ftp.cngb.org/pub/CNSA/data5/CNP0003934/CNS0676178/CNX0582686/CNR0675901/T2108174107.rm.1.fq.gz	https://ftp.cngb.org/pub/CNSA/data5/CNP0003934/CNS0676178/CNX0582686/CNR0675901/T2108174107.rm.2.fq.gz
T2108174108	A	XZ	649230868	97384630200	366908264	55036239600	43.4857	25553	76421336	4541	https://ftp.cngb.org/pub/CNSA/data5/CNP0003934/CNS0676158/CNX0582666/CNR0675881/T2108174108.rm.1.fq.gz	https://ftp.cngb.org/pub/CNSA/data5/CNP0003934/CNS0676158/CNX0582666/CNR0675881/T2108174108.rm.2.fq.gz
T2108174109	B	XZ	662802138	99420320700	285213956	42782093400	56.9685	16885	52775934	4996	https://ftp.cngb.org/pub/CNSA/data5/CNP0003934/CNS0676296/CNX0582804/CNR0676019/T2108174109.rm.1.fq.gz	https://ftp.cngb.org/pub/CNSA/data5/CNP0003934/CNS0676296/CNX0582804/CNR0676019/T2108174109.rm.2.fq.gz
T2108174110	D	XZ	529185160	79377774000	310946942	46642041300	41.2404	75475	188206383	2867	https://ftp.cngb.org/pub/CNSA/data5/CNP0003934/CNS0676149/CNX0582657/CNR0675872/T2108174110.rm.1.fq.gz	https://ftp.cngb.org/pub/CNSA/data5/CNP0003934/CNS0676149/CNX0582657/CNR0675872/T2108174110.rm.2.fq.gz
T2108174111	C	XZ	622407068	93361060200	391904414	58785662100	37.0341	181503	406870918	2252	https://ftp.cngb.org/pub/CNSA/data5/CNP0003934/CNS0676113/CNX0582621/CNR0675836/T2108174111.rm.1.fq.gz	https://ftp.cngb.org/pub/CNSA/data5/CNP0003934/CNS0676113/CNX0582621/CNR0675836/T2108174111.rm.2.fq.gz
T2108174112	B	XZ	941434230	141000000000	345309992	51796498800	63.3209	25105	59956341	3063	https://ftp.cngb.org/pub/CNSA/data5/CNP0003934/CNS0676365/CNX0582873/CNR0676088/T2108174112.rm.1.fq.gz	https://ftp.cngb.org/pub/CNSA/data5/CNP0003934/CNS0676365/CNX0582873/CNR0676088/T2108174112.rm.2.fq.gz
T2108174113	A	XZ	867031746	130000000000	370578846	55586826900	57.2589	52825	107560953	2029	https://ftp.cngb.org/pub/CNSA/data5/CNP0003934/CNS0676299/CNX0582807/CNR0676022/T2108174113.rm.1.fq.gz	https://ftp.cngb.org/pub/CNSA/data5/CNP0003934/CNS0676299/CNX0582807/CNR0676022/T2108174113.rm.2.fq.gz
T2108174114	C	XZ	731953340	110000000000	408138890	61220833500	44.2398	54248	147954388	3373	https://ftp.cngb.org/pub/CNSA/data5/CNP0003934/CNS0676172/CNX0582680/CNR0675895/T2108174114.rm.1.fq.gz	https://ftp.cngb.org/pub/CNSA/data5/CNP0003934/CNS0676172/CNX0582680/CNR0675895/T2108174114.rm.2.fq.gz
T2108174115	D	XZ	905262684	136000000000	461990502	69298575300	48.9661	64492	158078882	2783	https://ftp.cngb.org/pub/CNSA/data5/CNP0003934/CNS0676213/CNX0582721/CNR0675936/T2108174115.rm.1.fq.gz	https://ftp.cngb.org/pub/CNSA/data5/CNP0003934/CNS0676213/CNX0582721/CNR0675936/T2108174115.rm.2.fq.gz
T2108174116	A	XZ	858534496	129000000000	480546028	72081904200	44.0272	47626	108449733	2410	https://ftp.cngb.org/pub/CNSA/data5/CNP0003934/CNS0676167/CNX0582675/CNR0675890/T2108174116.rm.1.fq.gz	https://ftp.cngb.org/pub/CNSA/data5/CNP0003934/CNS0676167/CNX0582675/CNR0675890/T2108174116.rm.2.fq.gz
T2108174117	D	XZ	742660534	111000000000	379754878	56963231700	48.8656	40956	84150770	2102	https://ftp.cngb.org/pub/CNSA/data5/CNP0003934/CNS0676211/CNX0582719/CNR0675934/T2108174117.rm.1.fq.gz	https://ftp.cngb.org/pub/CNSA/data5/CNP0003934/CNS0676211/CNX0582719/CNR0675934/T2108174117.rm.2.fq.gz
T2108174118	B	XZ	832628790	125000000000	500734094	75110114100	39.8611	19453	48971367	2995	https://ftp.cngb.org/pub/CNSA/data5/CNP0003934/CNS0676134/CNX0582642/CNR0675857/T2108174118.rm.1.fq.gz	https://ftp.cngb.org/pub/CNSA/data5/CNP0003934/CNS0676134/CNX0582642/CNR0675857/T2108174118.rm.2.fq.gz
T2108174119	C	XZ	753524520	113000000000	541977348	81296602200	28.0744	134829	243990470	1763	https://ftp.cngb.org/pub/CNSA/data5/CNP0003934/CNS0676016/CNX0582524/CNR0675739/T2108174119.rm.1.fq.gz	https://ftp.cngb.org/pub/CNSA/data5/CNP0003934/CNS0676016/CNX0582524/CNR0675739/T2108174119.rm.2.fq.gz
T2108174120	A	XZ	892212414	134000000000	527357940	79103691000	40.8932	49178	143575125	3890	https://ftp.cngb.org/pub/CNSA/data5/CNP0003934/CNS0676144/CNX0582652/CNR0675867/T2108174120.rm.1.fq.gz	https://ftp.cngb.org/pub/CNSA/data5/CNP0003934/CNS0676144/CNX0582652/CNR0675867/T2108174120.rm.2.fq.gz
T2108174121	D	XZ	686108394	103000000000	205796538	30869480700	70.0052	55248	80674834	1262	https://ftp.cngb.org/pub/CNSA/data5/CNP0003934/CNS0676427/CNX0582935/CNR0676150/T2108174121.rm.1.fq.gz	https://ftp.cngb.org/pub/CNSA/data5/CNP0003934/CNS0676427/CNX0582935/CNR0676150/T2108174121.rm.2.fq.gz
T2108174122	B	XZ	585871460	87880719000	274837870	41225680500	53.089	80078	205039230	2974	https://ftp.cngb.org/pub/CNSA/data5/CNP0003934/CNS0676254/CNX0582762/CNR0675977/T2108174122.rm.1.fq.gz	https://ftp.cngb.org/pub/CNSA/data5/CNP0003934/CNS0676254/CNX0582762/CNR0675977/T2108174122.rm.2.fq.gz
T2108174123	C	XZ	708174762	106000000000	453177658	67976648700	36.0077	144097	393896421	3317	https://ftp.cngb.org/pub/CNSA/data5/CNP0003934/CNS0676103/CNX0582611/CNR0675826/T2108174123.rm.1.fq.gz	https://ftp.cngb.org/pub/CNSA/data5/CNP0003934/CNS0676103/CNX0582611/CNR0675826/T2108174123.rm.2.fq.gz
T2108174124	A	XZ	991047310	149000000000	370632184	55594827600	62.602	63532	163725699	3234	https://ftp.cngb.org/pub/CNSA/data5/CNP0003934/CNS0676354/CNX0582862/CNR0676077/T2108174124.rm.1.fq.gz	https://ftp.cngb.org/pub/CNSA/data5/CNP0003934/CNS0676354/CNX0582862/CNR0676077/T2108174124.rm.2.fq.gz
T2108174125	B	XZ	1064986498	160000000000	371344450	55701667500	65.1315	41210	91254882	2326	https://ftp.cngb.org/pub/CNSA/data5/CNP0003934/CNS0676386/CNX0582894/CNR0676109/T2108174125.rm.1.fq.gz	https://ftp.cngb.org/pub/CNSA/data5/CNP0003934/CNS0676386/CNX0582894/CNR0676109/T2108174125.rm.2.fq.gz
T2108174126	D	XZ	740262180	111000000000	465909872	69886480800	37.0615	94122	276315632	4007	https://ftp.cngb.org/pub/CNSA/data5/CNP0003934/CNS0676115/CNX0582623/CNR0675838/T2108174126.rm.1.fq.gz	https://ftp.cngb.org/pub/CNSA/data5/CNP0003934/CNS0676115/CNX0582623/CNR0675838/T2108174126.rm.2.fq.gz
T2108174127	C	XZ	754107026	113000000000	493379658	74006948700	34.5743	293967	630123947	2181	https://ftp.cngb.org/pub/CNSA/data5/CNP0003934/CNS0676083/CNX0582591/CNR0675806/T2108174127.rm.1.fq.gz	https://ftp.cngb.org/pub/CNSA/data5/CNP0003934/CNS0676083/CNX0582591/CNR0675806/T2108174127.rm.2.fq.gz
T2108174128	D	XZ	825097476	124000000000	539691104	80953665600	34.5906	93210	247740465	3216	https://ftp.cngb.org/pub/CNSA/data5/CNP0003934/CNS0676084/CNX0582592/CNR0675807/T2108174128.rm.1.fq.gz	https://ftp.cngb.org/pub/CNSA/data5/CNP0003934/CNS0676084/CNX0582592/CNR0675807/T2108174128.rm.2.fq.gz
T2108174129	A	XZ	864804728	130000000000	344791252	51718687800	60.1307	19867	38385094	1857	https://ftp.cngb.org/pub/CNSA/data5/CNP0003934/CNS0676322/CNX0582830/CNR0676045/T2108174129.rm.1.fq.gz	https://ftp.cngb.org/pub/CNSA/data5/CNP0003934/CNS0676322/CNX0582830/CNR0676045/T2108174129.rm.2.fq.gz
T2108174131	C	XZ	752630182	113000000000	465447846	69817176900	38.1572	135973	349987340	3039	https://ftp.cngb.org/pub/CNSA/data5/CNP0003934/CNS0676120/CNX0582628/CNR0675843/T2108174131.rm.1.fq.gz	https://ftp.cngb.org/pub/CNSA/data5/CNP0003934/CNS0676120/CNX0582628/CNR0675843/T2108174131.rm.2.fq.gz
T2108174132	B	XZ	833149798	125000000000	259212664	38881899600	68.8876	100291	143228214	1266	https://ftp.cngb.org/pub/CNSA/data5/CNP0003934/CNS0676418/CNX0582926/CNR0676141/T2108174132.rm.1.fq.gz	https://ftp.cngb.org/pub/CNSA/data5/CNP0003934/CNS0676418/CNX0582926/CNR0676141/T2108174132.rm.2.fq.gz
T2108174133	D	XZ	746034600	112000000000	307283514	46092527100	58.8111	100516	278333161	3577	https://ftp.cngb.org/pub/CNSA/data5/CNP0003934/CNS0676311/CNX0582819/CNR0676034/T2108174133.rm.1.fq.gz	https://ftp.cngb.org/pub/CNSA/data5/CNP0003934/CNS0676311/CNX0582819/CNR0676034/T2108174133.rm.2.fq.gz
T2108174134	A	XZ	985798452	148000000000	343200650	51480097500	65.1855	76828	108067172	1237	https://ftp.cngb.org/pub/CNSA/data5/CNP0003934/CNS0676388/CNX0582896/CNR0676111/T2108174134.rm.1.fq.gz	https://ftp.cngb.org/pub/CNSA/data5/CNP0003934/CNS0676388/CNX0582896/CNR0676111/T2108174134.rm.2.fq.gz
T2108174135	C	XZ	963283614	144000000000	660104342	99015651300	31.4735	82500	350226549	12988	https://ftp.cngb.org/pub/CNSA/data5/CNP0003934/CNS0676051/CNX0582559/CNR0675774/T2108174135.rm.1.fq.gz	https://ftp.cngb.org/pub/CNSA/data5/CNP0003934/CNS0676051/CNX0582559/CNR0675774/T2108174135.rm.2.fq.gz
T2108174136	B	XZ	943863642	142000000000	452098600	67814790000	52.1013	31965	88983842	3590	https://ftp.cngb.org/pub/CNSA/data5/CNP0003934/CNS0676247/CNX0582755/CNR0675970/T2108174136.rm.1.fq.gz	https://ftp.cngb.org/pub/CNSA/data5/CNP0003934/CNS0676247/CNX0582755/CNR0675970/T2108174136.rm.2.fq.gz
T2108174137	D	XZ	975016514	146000000000	449000452	67350067800	53.9495	94474	245076389	3052	https://ftp.cngb.org/pub/CNSA/data5/CNP0003934/CNS0676264/CNX0582772/CNR0675987/T2108174137.rm.1.fq.gz	https://ftp.cngb.org/pub/CNSA/data5/CNP0003934/CNS0676264/CNX0582772/CNR0675987/T2108174137.rm.2.fq.gz
T2108174138	A	XZ	539208484	80881272600	370788834	55618325100	31.2346	24043	73626461	4450	https://ftp.cngb.org/pub/CNSA/data5/CNP0003934/CNS0676048/CNX0582556/CNR0675771/T2108174138.rm.1.fq.gz	https://ftp.cngb.org/pub/CNSA/data5/CNP0003934/CNS0676048/CNX0582556/CNR0675771/T2108174138.rm.2.fq.gz
T2108174139	C	XZ	758156112	114000000000	301318990	45197848500	60.2563	88685	191343938	2273	https://ftp.cngb.org/pub/CNSA/data5/CNP0003934/CNS0676323/CNX0582831/CNR0676046/T2108174139.rm.1.fq.gz	https://ftp.cngb.org/pub/CNSA/data5/CNP0003934/CNS0676323/CNX0582831/CNR0676046/T2108174139.rm.2.fq.gz
T2108174140	A	XZ	487288018	73093202700	198987984	29848197600	59.1642	44335	105035598	2596	https://ftp.cngb.org/pub/CNSA/data5/CNP0003934/CNS0676314/CNX0582822/CNR0676037/T2108174140.rm.1.fq.gz	https://ftp.cngb.org/pub/CNSA/data5/CNP0003934/CNS0676314/CNX0582822/CNR0676037/T2108174140.rm.2.fq.gz
T2108174141	B	XZ	879083400	136000000000	676690586	105000000000	22.9911	27175	71319022	3216	https://ftp.cngb.org/pub/CNSA/data5/CNP0003934/CNS0675938/CNX0582446/CNR0675661/T2108174141.rm.1.fq.gz	https://ftp.cngb.org/pub/CNSA/data5/CNP0003934/CNS0675938/CNX0582446/CNR0675661/T2108174141.rm.2.fq.gz
T2108174142	D	XZ	571213902	85682085300	285794134	42869120100	49.9672	116381	295544479	2952	https://ftp.cngb.org/pub/CNSA/data5/CNP0003934/CNS0676224/CNX0582732/CNR0675947/T2108174142.rm.1.fq.gz	https://ftp.cngb.org/pub/CNSA/data5/CNP0003934/CNS0676224/CNX0582732/CNR0675947/T2108174142.rm.2.fq.gz
T2108174143	C	XZ	617483644	92622546600	369382540	55407381000	40.1794	161226	327380433	2046	https://ftp.cngb.org/pub/CNSA/data5/CNP0003934/CNS0676137/CNX0582645/CNR0675860/T2108174143.rm.1.fq.gz	https://ftp.cngb.org/pub/CNSA/data5/CNP0003934/CNS0676137/CNX0582645/CNR0675860/T2108174143.rm.2.fq.gz
T2108174144	A	XZ	735832668	110000000000	328417438	49262615700	55.3679	77798	216872996	3466	https://ftp.cngb.org/pub/CNSA/data5/CNP0003934/CNS0676277/CNX0582785/CNR0676000/T2108174144.rm.1.fq.gz	https://ftp.cngb.org/pub/CNSA/data5/CNP0003934/CNS0676277/CNX0582785/CNR0676000/T2108174144.rm.2.fq.gz
T2108174145	D	XZ	860259294	129000000000	406855884	61028382600	52.7054	63787	193953879	4519	https://ftp.cngb.org/pub/CNSA/data5/CNP0003934/CNS0676252/CNX0582760/CNR0675975/T2108174145.rm.1.fq.gz	https://ftp.cngb.org/pub/CNSA/data5/CNP0003934/CNS0676252/CNX0582760/CNR0675975/T2108174145.rm.2.fq.gz
T2108174146	B	XZ	888120306	133000000000	386823450	58023517500	56.4447	45209	123826778	3577	https://ftp.cngb.org/pub/CNSA/data5/CNP0003934/CNS0676290/CNX0582798/CNR0676013/T2108174146.rm.1.fq.gz	https://ftp.cngb.org/pub/CNSA/data5/CNP0003934/CNS0676290/CNX0582798/CNR0676013/T2108174146.rm.2.fq.gz
T2108174147	C	XZ	886804374	133000000000	346574558	51986183700	60.9187	111001	309062106	3486	https://ftp.cngb.org/pub/CNSA/data5/CNP0003934/CNS0676332/CNX0582840/CNR0676055/T2108174147.rm.1.fq.gz	https://ftp.cngb.org/pub/CNSA/data5/CNP0003934/CNS0676332/CNX0582840/CNR0676055/T2108174147.rm.2.fq.gz
T2109198865	A	SH	921102448	138000000000	704128530	106000000000	23.5559	6517	20559012	4060	https://ftp.cngb.org/pub/CNSA/data5/CNP0003934/CNS0675952/CNX0582460/CNR0675675/T2109198865.rm.1.fq.gz	https://ftp.cngb.org/pub/CNSA/data5/CNP0003934/CNS0675952/CNX0582460/CNR0675675/T2109198865.rm.2.fq.gz
T2109198866	B	SH	748567262	112000000000	564267820	84640173000	24.6203	5871	27056958	9528	https://ftp.cngb.org/pub/CNSA/data5/CNP0003934/CNS0675968/CNX0582476/CNR0675691/T2109198866.rm.1.fq.gz	https://ftp.cngb.org/pub/CNSA/data5/CNP0003934/CNS0675968/CNX0582476/CNR0675691/T2109198866.rm.2.fq.gz
T2109198867	C	SH	964211572	145000000000	846240480	127000000000	12.235	11344	36239957	4516	https://ftp.cngb.org/pub/CNSA/data5/CNP0003934/CNS0675809/CNX0582317/CNR0675532/T2109198867.rm.1.fq.gz	https://ftp.cngb.org/pub/CNSA/data5/CNP0003934/CNS0675809/CNX0582317/CNR0675532/T2109198867.rm.2.fq.gz
T2109198868	D	SH	1137177314	171000000000	943415068	142000000000	17.0389	5805	25182327	12823	https://ftp.cngb.org/pub/CNSA/data5/CNP0003934/CNS0675863/CNX0582371/CNR0675586/T2109198868.rm.1.fq.gz	https://ftp.cngb.org/pub/CNSA/data5/CNP0003934/CNS0675863/CNX0582371/CNR0675586/T2109198868.rm.2.fq.gz
T2109198869	A	SH	1216844846	183000000000	967707750	145000000000	20.474	18750	50139614	3166	https://ftp.cngb.org/pub/CNSA/data5/CNP0003934/CNS0675906/CNX0582414/CNR0675629/T2109198869.rm.1.fq.gz	https://ftp.cngb.org/pub/CNSA/data5/CNP0003934/CNS0675906/CNX0582414/CNR0675629/T2109198869.rm.2.fq.gz
T2109198870	B	SH	779382676	117000000000	614695080	92204262000	21.1305	7383	24697041	4768	https://ftp.cngb.org/pub/CNSA/data5/CNP0003934/CNS0675913/CNX0582421/CNR0675636/T2109198870.rm.1.fq.gz	https://ftp.cngb.org/pub/CNSA/data5/CNP0003934/CNS0675913/CNX0582421/CNR0675636/T2109198870.rm.2.fq.gz
T2109198871	C	SH	1011222046	152000000000	838795450	126000000000	17.0513	7297	25031647	4836	https://ftp.cngb.org/pub/CNSA/data5/CNP0003934/CNS0675864/CNX0582372/CNR0675587/T2109198871.rm.1.fq.gz	https://ftp.cngb.org/pub/CNSA/data5/CNP0003934/CNS0675864/CNX0582372/CNR0675587/T2109198871.rm.2.fq.gz
T2109198872	D	SH	888243696	133000000000	738744056	111000000000	16.8309	7817	25234680	4605	https://ftp.cngb.org/pub/CNSA/data5/CNP0003934/CNS0675857/CNX0582365/CNR0675580/T2109198872.rm.1.fq.gz	https://ftp.cngb.org/pub/CNSA/data5/CNP0003934/CNS0675857/CNX0582365/CNR0675580/T2109198872.rm.2.fq.gz
T2109198873	A	SH	788295018	118000000000	621570782	93235617300	21.15	12964	52130519	7044	https://ftp.cngb.org/pub/CNSA/data5/CNP0003934/CNS0675787/CNX0582295/CNR0675510/T2109198873.rm.1.fq.gz	https://ftp.cngb.org/pub/CNSA/data5/CNP0003934/CNS0675787/CNX0582295/CNR0675510/T2109198873.rm.2.fq.gz
T2109198874	B	SH	723079008	108000000000	634972368	95245855200	12.1849	10813	55437690	13802	https://ftp.cngb.org/pub/CNSA/data5/CNP0003934/CNS0675808/CNX0582316/CNR0675531/T2109198874.rm.1.fq.gz	https://ftp.cngb.org/pub/CNSA/data5/CNP0003934/CNS0675808/CNX0582316/CNR0675531/T2109198874.rm.2.fq.gz
T2109198875	C	SH	1193242722	179000000000	1011317656	152000000000	15.2463	9913	42869456	10261	https://ftp.cngb.org/pub/CNSA/data5/CNP0003934/CNS0675838/CNX0582346/CNR0675561/T2109198875.rm.1.fq.gz	https://ftp.cngb.org/pub/CNSA/data5/CNP0003934/CNS0675838/CNX0582346/CNR0675561/T2109198875.rm.2.fq.gz
T2109198876	D	SH	931378154	140000000000	833265564	125000000000	10.5341	9003	52342619	26095	https://ftp.cngb.org/pub/CNSA/data5/CNP0003934/CNS0675792/CNX0582300/CNR0675515/T2109198876.rm.1.fq.gz	https://ftp.cngb.org/pub/CNSA/data5/CNP0003934/CNS0675792/CNX0582300/CNR0675515/T2109198876.rm.2.fq.gz
T2109198877	A	SH	1073257108	161000000000	935841656	140000000000	12.8036	13425	44480090	4758	https://ftp.cngb.org/pub/CNSA/data5/CNP0003934/CNS0675812/CNX0582320/CNR0675535/T2109198877.rm.1.fq.gz	https://ftp.cngb.org/pub/CNSA/data5/CNP0003934/CNS0675812/CNX0582320/CNR0675535/T2109198877.rm.2.fq.gz
T2109198878	B	SH	741245290	111000000000	666431972	99964795800	10.0929	2664	16886655	31332	https://ftp.cngb.org/pub/CNSA/data5/CNP0003934/CNS0675790/CNX0582298/CNR0675513/T2109198878.rm.1.fq.gz	https://ftp.cngb.org/pub/CNSA/data5/CNP0003934/CNS0675790/CNX0582298/CNR0675513/T2109198878.rm.2.fq.gz
T2109198879	C	SH	697628192	105000000000	601803908	90270586200	13.7357	6620	18340290	3124	https://ftp.cngb.org/pub/CNSA/data5/CNP0003934/CNS0675818/CNX0582326/CNR0675541/T2109198879.rm.1.fq.gz	https://ftp.cngb.org/pub/CNSA/data5/CNP0003934/CNS0675818/CNX0582326/CNR0675541/T2109198879.rm.2.fq.gz
T2109198880	D	SH	623708244	93556236600	482664396	72399659400	22.6138	15717	52583139	4672	https://ftp.cngb.org/pub/CNSA/data5/CNP0003934/CNS0675775/CNX0582283/CNR0675498/T2109198880.rm.1.fq.gz	https://ftp.cngb.org/pub/CNSA/data5/CNP0003934/CNS0675775/CNX0582283/CNR0675498/T2109198880.rm.2.fq.gz
T2109198881	A	SH	1049329130	157000000000	933616744	140000000000	11.0273	6104	37966281	33652	https://ftp.cngb.org/pub/CNSA/data5/CNP0003934/CNS0675797/CNX0582305/CNR0675520/T2109198881.rm.1.fq.gz	https://ftp.cngb.org/pub/CNSA/data5/CNP0003934/CNS0675797/CNX0582305/CNR0675520/T2109198881.rm.2.fq.gz
T2109198882	B	SH	919774560	138000000000	709269780	106000000000	22.8866	3107	25638019	75633	https://ftp.cngb.org/pub/CNSA/data5/CNP0003934/CNS0675936/CNX0582444/CNR0675659/T2109198882.rm.1.fq.gz	https://ftp.cngb.org/pub/CNSA/data5/CNP0003934/CNS0675936/CNX0582444/CNR0675659/T2109198882.rm.2.fq.gz
T2109198883	C	SH	1191378974	179000000000	913821216	137000000000	23.2972	21498	77309955	5291	https://ftp.cngb.org/pub/CNSA/data5/CNP0003934/CNS0675946/CNX0582454/CNR0675669/T2109198883.rm.1.fq.gz	https://ftp.cngb.org/pub/CNSA/data5/CNP0003934/CNS0675946/CNX0582454/CNR0675669/T2109198883.rm.2.fq.gz
T2109198884	D	SH	1054297864	158000000000	749368820	112000000000	28.9225	16167	64702570	6946	https://ftp.cngb.org/pub/CNSA/data5/CNP0003934/CNS0676028/CNX0582536/CNR0675751/T2109198884.rm.1.fq.gz	https://ftp.cngb.org/pub/CNSA/data5/CNP0003934/CNS0676028/CNX0582536/CNR0675751/T2109198884.rm.2.fq.gz
T2109198885	A	SH	1139858548	171000000000	684613800	103000000000	39.9387	10515	31836844	4068	https://ftp.cngb.org/pub/CNSA/data5/CNP0003934/CNS0676136/CNX0582644/CNR0675859/T2109198885.rm.1.fq.gz	https://ftp.cngb.org/pub/CNSA/data5/CNP0003934/CNS0676136/CNX0582644/CNR0675859/T2109198885.rm.2.fq.gz
T2109198886	B	SH	877779110	132000000000	559337414	83900612100	36.2781	6705	24671576	6703	https://ftp.cngb.org/pub/CNSA/data5/CNP0003934/CNS0676107/CNX0582615/CNR0675830/T2109198886.rm.1.fq.gz	https://ftp.cngb.org/pub/CNSA/data5/CNP0003934/CNS0676107/CNX0582615/CNR0675830/T2109198886.rm.2.fq.gz
T2109198887	C	SH	259033648	38855047200	212133450	31820017500	18.1058	4140	11063127	3297	https://ftp.cngb.org/pub/CNSA/data5/CNP0003934/CNS0675880/CNX0582388/CNR0675603/T2109198887.rm.1.fq.gz	https://ftp.cngb.org/pub/CNSA/data5/CNP0003934/CNS0675880/CNX0582388/CNR0675603/T2109198887.rm.2.fq.gz
T2109198888	D	SH	1126264960	169000000000	794347004	119000000000	29.4707	11548	32165579	3386	https://ftp.cngb.org/pub/CNSA/data5/CNP0003934/CNS0676034/CNX0582542/CNR0675757/T2109198888.rm.1.fq.gz	https://ftp.cngb.org/pub/CNSA/data5/CNP0003934/CNS0676034/CNX0582542/CNR0675757/T2109198888.rm.2.fq.gz
T2109198889	A	SH	1172931736	176000000000	805452144	121000000000	31.33	12467	55516822	9202	https://ftp.cngb.org/pub/CNSA/data5/CNP0003934/CNS0676049/CNX0582557/CNR0675772/T2109198889.rm.1.fq.gz	https://ftp.cngb.org/pub/CNSA/data5/CNP0003934/CNS0676049/CNX0582557/CNR0675772/T2109198889.rm.2.fq.gz
T2109198890	B	SH	1034679166	155000000000	814723192	122000000000	21.2584	8100	36318424	8334	https://ftp.cngb.org/pub/CNSA/data5/CNP0003934/CNS0675914/CNX0582422/CNR0675637/T2109198890.rm.1.fq.gz	https://ftp.cngb.org/pub/CNSA/data5/CNP0003934/CNS0675914/CNX0582422/CNR0675637/T2109198890.rm.2.fq.gz
T2109198891	C	SH	851818160	128000000000	701076310	105000000000	17.6965	16005	75136410	12156	https://ftp.cngb.org/pub/CNSA/data5/CNP0003934/CNS0675873/CNX0582381/CNR0675596/T2109198891.rm.1.fq.gz	https://ftp.cngb.org/pub/CNSA/data5/CNP0003934/CNS0675873/CNX0582381/CNR0675596/T2109198891.rm.2.fq.gz
T2109198892	D	SH	1020405912	153000000000	840276446	126000000000	17.6527	19541	90226300	14146	https://ftp.cngb.org/pub/CNSA/data5/CNP0003934/CNS0675871/CNX0582379/CNR0675594/T2109198892.rm.1.fq.gz	https://ftp.cngb.org/pub/CNSA/data5/CNP0003934/CNS0675871/CNX0582379/CNR0675594/T2109198892.rm.2.fq.gz
T2109198893	A	SH	917202402	138000000000	660902604	99135390600	27.9436	4452	27184947	18802	https://ftp.cngb.org/pub/CNSA/data5/CNP0003934/CNS0676015/CNX0582523/CNR0675738/T2109198893.rm.1.fq.gz	https://ftp.cngb.org/pub/CNSA/data5/CNP0003934/CNS0676015/CNX0582523/CNR0675738/T2109198893.rm.2.fq.gz
T2109198894	B	SH	845220802	127000000000	633336986	95000547900	25.0685	9324	33806791	7095	https://ftp.cngb.org/pub/CNSA/data5/CNP0003934/CNS0675974/CNX0582482/CNR0675697/T2109198894.rm.1.fq.gz	https://ftp.cngb.org/pub/CNSA/data5/CNP0003934/CNS0675974/CNX0582482/CNR0675697/T2109198894.rm.2.fq.gz
T2109198895	C	SH	907354104	136000000000	510189892	76528483800	43.7717	3106	15944664	16940	https://ftp.cngb.org/pub/CNSA/data5/CNP0003934/CNS0676164/CNX0582672/CNR0675887/T2109198895.rm.1.fq.gz	https://ftp.cngb.org/pub/CNSA/data5/CNP0003934/CNS0676164/CNX0582672/CNR0675887/T2109198895.rm.2.fq.gz
T2109198896	D	SH	975781382	146000000000	617832842	92674926300	36.6833	17660	42655105	2704	https://ftp.cngb.org/pub/CNSA/data5/CNP0003934/CNS0676109/CNX0582617/CNR0675832/T2109198896.rm.1.fq.gz	https://ftp.cngb.org/pub/CNSA/data5/CNP0003934/CNS0676109/CNX0582617/CNR0675832/T2109198896.rm.2.fq.gz
T2109198897	A	SH	847129772	127000000000	558443706	83766555900	34.0781	2801	14844428	19005	https://ftp.cngb.org/pub/CNSA/data5/CNP0003934/CNS0676075/CNX0582583/CNR0675798/T2109198897.rm.1.fq.gz	https://ftp.cngb.org/pub/CNSA/data5/CNP0003934/CNS0676075/CNX0582583/CNR0675798/T2109198897.rm.2.fq.gz
T2109198898	B	SH	970794198	146000000000	778776970	117000000000	19.7794	7826	34042286	10754	https://ftp.cngb.org/pub/CNSA/data5/CNP0003934/CNS0675899/CNX0582407/CNR0675622/T2109198898.rm.1.fq.gz	https://ftp.cngb.org/pub/CNSA/data5/CNP0003934/CNS0675899/CNX0582407/CNR0675622/T2109198898.rm.2.fq.gz
T2109198899	C	SH	1103283624	165000000000	574539734	86180960100	47.9246	13869	51651303	6572	https://ftp.cngb.org/pub/CNSA/data5/CNP0003934/CNS0676199/CNX0582707/CNR0675922/T2109198899.rm.1.fq.gz	https://ftp.cngb.org/pub/CNSA/data5/CNP0003934/CNS0676199/CNX0582707/CNR0675922/T2109198899.rm.2.fq.gz
T2109198900	D	SH	960940576	144000000000	629592240	94438836000	34.4817	17022	66049956	6624	https://ftp.cngb.org/pub/CNSA/data5/CNP0003934/CNS0676081/CNX0582589/CNR0675804/T2109198900.rm.1.fq.gz	https://ftp.cngb.org/pub/CNSA/data5/CNP0003934/CNS0676081/CNX0582589/CNR0675804/T2109198900.rm.2.fq.gz
T2109198901	A	SH	523650066	78547509900	337907610	50686141500	35.4707	4261	26823532	24800	https://ftp.cngb.org/pub/CNSA/data5/CNP0003934/CNS0676093/CNX0582601/CNR0675816/T2109198901.rm.1.fq.gz	https://ftp.cngb.org/pub/CNSA/data5/CNP0003934/CNS0676093/CNX0582601/CNR0675816/T2109198901.rm.2.fq.gz
T2109198902	B	SH	1292343872	194000000000	591760198	88764029700	54.2103	6096	22534356	6960	https://ftp.cngb.org/pub/CNSA/data5/CNP0003934/CNS0676268/CNX0582776/CNR0675991/T2109198902.rm.1.fq.gz	https://ftp.cngb.org/pub/CNSA/data5/CNP0003934/CNS0676268/CNX0582776/CNR0675991/T2109198902.rm.2.fq.gz
T2109198903	C	SH	1130278900	170000000000	684218748	103000000000	39.4646	15144	51199941	4792	https://ftp.cngb.org/pub/CNSA/data5/CNP0003934/CNS0676128/CNX0582636/CNR0675851/T2109198903.rm.1.fq.gz	https://ftp.cngb.org/pub/CNSA/data5/CNP0003934/CNS0676128/CNX0582636/CNR0675851/T2109198903.rm.2.fq.gz
T2109198904	D	SH	1073450334	161000000000	569131686	85369752900	46.9811	23381	56444726	2691	https://ftp.cngb.org/pub/CNSA/data5/CNP0003934/CNS0676193/CNX0582701/CNR0675916/T2109198904.rm.1.fq.gz	https://ftp.cngb.org/pub/CNSA/data5/CNP0003934/CNS0676193/CNX0582701/CNR0675916/T2109198904.rm.2.fq.gz
T2109198905	A	SH	737615986	111000000000	555146824	83272023600	24.7377	5319	31456684	19922	https://ftp.cngb.org/pub/CNSA/data5/CNP0003934/CNS0675970/CNX0582478/CNR0675693/T2109198905.rm.1.fq.gz	https://ftp.cngb.org/pub/CNSA/data5/CNP0003934/CNS0675970/CNX0582478/CNR0675693/T2109198905.rm.2.fq.gz
T2109198906	B	SH	526747826	79012173900	435708126	65356218900	17.2834	4506	33904043	46157	https://ftp.cngb.org/pub/CNSA/data5/CNP0003934/CNS0675867/CNX0582375/CNR0675590/T2109198906.rm.1.fq.gz	https://ftp.cngb.org/pub/CNSA/data5/CNP0003934/CNS0675867/CNX0582375/CNR0675590/T2109198906.rm.2.fq.gz
T2109198907	C	SH	1252171028	188000000000	882474412	132000000000	29.5694	5307	45240333	38999	https://ftp.cngb.org/pub/CNSA/data5/CNP0003934/CNS0676035/CNX0582543/CNR0675758/T2109198907.rm.1.fq.gz	https://ftp.cngb.org/pub/CNSA/data5/CNP0003934/CNS0676035/CNX0582543/CNR0675758/T2109198907.rm.2.fq.gz
T2109198908	D	SH	1185773162	178000000000	713677898	107000000000	39.8133	8947	33930063	7067	https://ftp.cngb.org/pub/CNSA/data5/CNP0003934/CNS0676132/CNX0582640/CNR0675855/T2109198908.rm.1.fq.gz	https://ftp.cngb.org/pub/CNSA/data5/CNP0003934/CNS0676132/CNX0582640/CNR0675855/T2109198908.rm.2.fq.gz
T2109198909	A	SH	655857866	98378679900	480178930	72026839500	26.7861	3563	13297980	9298	https://ftp.cngb.org/pub/CNSA/data5/CNP0003934/CNS0675997/CNX0582505/CNR0675720/T2109198909.rm.1.fq.gz	https://ftp.cngb.org/pub/CNSA/data5/CNP0003934/CNS0675997/CNX0582505/CNR0675720/T2109198909.rm.2.fq.gz
T2109198910	B	SH	836084420	125000000000	580525586	87078837900	30.5662	5607	23734206	7950	https://ftp.cngb.org/pub/CNSA/data5/CNP0003934/CNS0676041/CNX0582549/CNR0675764/T2109198910.rm.1.fq.gz	https://ftp.cngb.org/pub/CNSA/data5/CNP0003934/CNS0676041/CNX0582549/CNR0675764/T2109198910.rm.2.fq.gz
T2109198911	C	SH	1707137914	256000000000	1292628034	194000000000	24.281	13314	48983200	6247	https://ftp.cngb.org/pub/CNSA/data5/CNP0003934/CNS0675961/CNX0582469/CNR0675684/T2109198911.rm.1.fq.gz	https://ftp.cngb.org/pub/CNSA/data5/CNP0003934/CNS0675961/CNX0582469/CNR0675684/T2109198911.rm.2.fq.gz
T2109198912	D	SH	1603845362	241000000000	1149070396	172000000000	28.3553	9770	35816245	6324	https://ftp.cngb.org/pub/CNSA/data5/CNP0003934/CNS0676017/CNX0582525/CNR0675740/T2109198912.rm.1.fq.gz	https://ftp.cngb.org/pub/CNSA/data5/CNP0003934/CNS0676017/CNX0582525/CNR0675740/T2109198912.rm.2.fq.gz
T2109198913	A	SH	1048902946	157000000000	682732524	102000000000	34.9098	8983	38145013	10674	https://ftp.cngb.org/pub/CNSA/data5/CNP0003934/CNS0676088/CNX0582596/CNR0675811/T2109198913.rm.1.fq.gz	https://ftp.cngb.org/pub/CNSA/data5/CNP0003934/CNS0676088/CNX0582596/CNR0675811/T2109198913.rm.2.fq.gz
T2109198914	B	SH	744857818	112000000000	598047644	89707146600	19.7098	7682	50545502	23588	https://ftp.cngb.org/pub/CNSA/data5/CNP0003934/CNS0675898/CNX0582406/CNR0675621/T2109198914.rm.1.fq.gz	https://ftp.cngb.org/pub/CNSA/data5/CNP0003934/CNS0675898/CNX0582406/CNR0675621/T2109198914.rm.2.fq.gz
T2109198915	C	SH	843611422	127000000000	699965334	105000000000	17.0275	11867	48232392	7059	https://ftp.cngb.org/pub/CNSA/data5/CNP0003934/CNS0675862/CNX0582370/CNR0675585/T2109198915.rm.1.fq.gz	https://ftp.cngb.org/pub/CNSA/data5/CNP0003934/CNS0675862/CNX0582370/CNR0675585/T2109198915.rm.2.fq.gz
T2109198916	D	SH	966186082	145000000000	621177000	93176550000	35.7083	11407	42777071	5769	https://ftp.cngb.org/pub/CNSA/data5/CNP0003934/CNS0676100/CNX0582608/CNR0675823/T2109198916.rm.1.fq.gz	https://ftp.cngb.org/pub/CNSA/data5/CNP0003934/CNS0676100/CNX0582608/CNR0675823/T2109198916.rm.2.fq.gz
T2109198917	A	SH	1062296866	159000000000	652155146	97823271900	38.609	9912	39223789	10340	https://ftp.cngb.org/pub/CNSA/data5/CNP0003934/CNS0676123/CNX0582631/CNR0675846/T2109198917.rm.1.fq.gz	https://ftp.cngb.org/pub/CNSA/data5/CNP0003934/CNS0676123/CNX0582631/CNR0675846/T2109198917.rm.2.fq.gz
T2109198918	B	SH	931052774	140000000000	762175022	114000000000	18.1384	10809	71717539	20305	https://ftp.cngb.org/pub/CNSA/data5/CNP0003934/CNS0675881/CNX0582389/CNR0675604/T2109198918.rm.1.fq.gz	https://ftp.cngb.org/pub/CNSA/data5/CNP0003934/CNS0675881/CNX0582389/CNR0675604/T2109198918.rm.2.fq.gz
T2109198919	C	SH	680918402	102000000000	515464524	77319678600	24.2986	13583	54206679	6897	https://ftp.cngb.org/pub/CNSA/data5/CNP0003934/CNS0675962/CNX0582470/CNR0675685/T2109198919.rm.1.fq.gz	https://ftp.cngb.org/pub/CNSA/data5/CNP0003934/CNS0675962/CNX0582470/CNR0675685/T2109198919.rm.2.fq.gz
T2109198920	D	SH	1021312882	153000000000	773522252	116000000000	24.262	16075	59591824	6001	https://ftp.cngb.org/pub/CNSA/data5/CNP0003934/CNS0675960/CNX0582468/CNR0675683/T2109198920.rm.1.fq.gz	https://ftp.cngb.org/pub/CNSA/data5/CNP0003934/CNS0675960/CNX0582468/CNR0675683/T2109198920.rm.2.fq.gz
T2109198921	A	SH	1058898528	159000000000	702860852	105000000000	33.6234	8335	33144000	9370	https://ftp.cngb.org/pub/CNSA/data5/CNP0003934/CNS0676070/CNX0582578/CNR0675793/T2109198921.rm.1.fq.gz	https://ftp.cngb.org/pub/CNSA/data5/CNP0003934/CNS0676070/CNX0582578/CNR0675793/T2109198921.rm.2.fq.gz
T2109198922	B	SH	756177474	113000000000	571400494	85710074100	24.4357	7145	24982233	5323	https://ftp.cngb.org/pub/CNSA/data5/CNP0003934/CNS0675966/CNX0582474/CNR0675689/T2109198922.rm.1.fq.gz	https://ftp.cngb.org/pub/CNSA/data5/CNP0003934/CNS0675966/CNX0582474/CNR0675689/T2109198922.rm.2.fq.gz
T2109198923	C	SH	1064832030	160000000000	684557576	103000000000	35.7122	7245	53675168	36103	https://ftp.cngb.org/pub/CNSA/data5/CNP0003934/CNS0676101/CNX0582609/CNR0675824/T2109198923.rm.1.fq.gz	https://ftp.cngb.org/pub/CNSA/data5/CNP0003934/CNS0676101/CNX0582609/CNR0675824/T2109198923.rm.2.fq.gz
T2109198924	D	SH	862266958	129000000000	755567256	113000000000	12.3743	8894	31103076	5097	https://ftp.cngb.org/pub/CNSA/data5/CNP0003934/CNS0675810/CNX0582318/CNR0675533/T2109198924.rm.1.fq.gz	https://ftp.cngb.org/pub/CNSA/data5/CNP0003934/CNS0675810/CNX0582318/CNR0675533/T2109198924.rm.2.fq.gz
T2109198925	A	SH	1221711600	183000000000	1041509492	156000000000	14.75	5264	22793306	10153	https://ftp.cngb.org/pub/CNSA/data5/CNP0003934/CNS0675830/CNX0582338/CNR0675553/T2109198925.rm.1.fq.gz	https://ftp.cngb.org/pub/CNSA/data5/CNP0003934/CNS0675830/CNX0582338/CNR0675553/T2109198925.rm.2.fq.gz
T2109198926	B	SH	1143462038	172000000000	965844656	145000000000	15.5333	6642	43700355	16923	https://ftp.cngb.org/pub/CNSA/data5/CNP0003934/CNS0675843/CNX0582351/CNR0675566/T2109198926.rm.1.fq.gz	https://ftp.cngb.org/pub/CNSA/data5/CNP0003934/CNS0675843/CNX0582351/CNR0675566/T2109198926.rm.2.fq.gz
T2109198927	C	SH	1296240090	194000000000	1055073890	158000000000	18.6051	7676	25053255	5645	https://ftp.cngb.org/pub/CNSA/data5/CNP0003934/CNS0675887/CNX0582395/CNR0675610/T2109198927.rm.1.fq.gz	https://ftp.cngb.org/pub/CNSA/data5/CNP0003934/CNS0675887/CNX0582395/CNR0675610/T2109198927.rm.2.fq.gz
T2109198928	D	SH	821669936	123000000000	676289962	101000000000	17.6932	11201	33040878	3770	https://ftp.cngb.org/pub/CNSA/data5/CNP0003934/CNS0675872/CNX0582380/CNR0675595/T2109198928.rm.1.fq.gz	https://ftp.cngb.org/pub/CNSA/data5/CNP0003934/CNS0675872/CNX0582380/CNR0675595/T2109198928.rm.2.fq.gz
T2109198929	A	SH	1222714562	183000000000	826898130	124000000000	32.3719	13560	57460359	7191	https://ftp.cngb.org/pub/CNSA/data5/CNP0003934/CNS0676060/CNX0582568/CNR0675783/T2109198929.rm.1.fq.gz	https://ftp.cngb.org/pub/CNSA/data5/CNP0003934/CNS0676060/CNX0582568/CNR0675783/T2109198929.rm.2.fq.gz
T2109198930	B	SH	1216421788	182000000000	1060001398	159000000000	12.8591	9942	53434262	17946	https://ftp.cngb.org/pub/CNSA/data5/CNP0003934/CNS0675813/CNX0582321/CNR0675536/T2109198930.rm.1.fq.gz	https://ftp.cngb.org/pub/CNSA/data5/CNP0003934/CNS0675813/CNX0582321/CNR0675536/T2109198930.rm.2.fq.gz
T2109198931	C	SH	3752764880	563000000000	2096097024	314000000000	44.1453	15152	57662981	6614	https://ftp.cngb.org/pub/CNSA/data5/CNP0003934/CNS0676171/CNX0582679/CNR0675894/T2109198931.rm.1.fq.gz	https://ftp.cngb.org/pub/CNSA/data5/CNP0003934/CNS0676171/CNX0582679/CNR0675894/T2109198931.rm.2.fq.gz
T2109198932	D	SH	832299586	125000000000	730920580	110000000000	12.1806	19127	70687334	5688	https://ftp.cngb.org/pub/CNSA/data5/CNP0003934/CNS0675807/CNX0582315/CNR0675530/T2109198932.rm.1.fq.gz	https://ftp.cngb.org/pub/CNSA/data5/CNP0003934/CNS0675807/CNX0582315/CNR0675530/T2109198932.rm.2.fq.gz
T2109198933	A	SH	934197856	140000000000	728650738	109000000000	22.0025	12803	52635829	7356	https://ftp.cngb.org/pub/CNSA/data5/CNP0003934/CNS0675927/CNX0582435/CNR0675650/T2109198933.rm.1.fq.gz	https://ftp.cngb.org/pub/CNSA/data5/CNP0003934/CNS0675927/CNX0582435/CNR0675650/T2109198933.rm.2.fq.gz
T2109198934	B	SH	525798190	78869728500	388799630	58319944500	26.0554	6532	27533553	9018	https://ftp.cngb.org/pub/CNSA/data5/CNP0003934/CNS0675781/CNX0582289/CNR0675504/T2109198934.rm.1.fq.gz	https://ftp.cngb.org/pub/CNSA/data5/CNP0003934/CNS0675781/CNX0582289/CNR0675504/T2109198934.rm.2.fq.gz
T2109198935	C	SH	532243364	79836504600	461606070	69240910500	13.2716	8617	27523924	6135	https://ftp.cngb.org/pub/CNSA/data5/CNP0003934/CNS0675816/CNX0582324/CNR0675539/T2109198935.rm.1.fq.gz	https://ftp.cngb.org/pub/CNSA/data5/CNP0003934/CNS0675816/CNX0582324/CNR0675539/T2109198935.rm.2.fq.gz
T2109198936	D	SH	699967638	105000000000	553365776	83004866400	20.9441	9534	44628832	10635	https://ftp.cngb.org/pub/CNSA/data5/CNP0003934/CNS0675910/CNX0582418/CNR0675633/T2109198936.rm.1.fq.gz	https://ftp.cngb.org/pub/CNSA/data5/CNP0003934/CNS0675910/CNX0582418/CNR0675633/T2109198936.rm.2.fq.gz
T2109198937	A	SH	723999970	109000000000	550087938	82513190700	24.021	5825	20313954	5471	https://ftp.cngb.org/pub/CNSA/data5/CNP0003934/CNS0675955/CNX0582463/CNR0675678/T2109198937.rm.1.fq.gz	https://ftp.cngb.org/pub/CNSA/data5/CNP0003934/CNS0675955/CNX0582463/CNR0675678/T2109198937.rm.2.fq.gz
T2109198938	B	SH	1169097400	175000000000	915197304	137000000000	21.7176	7639	37653790	12797	https://ftp.cngb.org/pub/CNSA/data5/CNP0003934/CNS0675922/CNX0582430/CNR0675645/T2109198938.rm.1.fq.gz	https://ftp.cngb.org/pub/CNSA/data5/CNP0003934/CNS0675922/CNX0582430/CNR0675645/T2109198938.rm.2.fq.gz
T2109198939	C	SH	972293220	146000000000	735963400	110000000000	24.3064	5859	19157573	4584	https://ftp.cngb.org/pub/CNSA/data5/CNP0003934/CNS0675963/CNX0582471/CNR0675686/T2109198939.rm.1.fq.gz	https://ftp.cngb.org/pub/CNSA/data5/CNP0003934/CNS0675963/CNX0582471/CNR0675686/T2109198939.rm.2.fq.gz
T2109198940	D	SH	596101850	89415277500	495989020	74398353000	16.7946	7716	34126929	10724	https://ftp.cngb.org/pub/CNSA/data5/CNP0003934/CNS0675856/CNX0582364/CNR0675579/T2109198940.rm.1.fq.gz	https://ftp.cngb.org/pub/CNSA/data5/CNP0003934/CNS0675856/CNX0582364/CNR0675579/T2109198940.rm.2.fq.gz
T2109198941	A	SH	548860750	82329112500	473166036	70974905400	13.7912	6879	24000240	5237	https://ftp.cngb.org/pub/CNSA/data5/CNP0003934/CNS0675819/CNX0582327/CNR0675542/T2109198941.rm.1.fq.gz	https://ftp.cngb.org/pub/CNSA/data5/CNP0003934/CNS0675819/CNX0582327/CNR0675542/T2109198941.rm.2.fq.gz
T2109198942	B	SH	505196524	75779478600	371365820	55704873000	26.4908	6132	25404264	10137	https://ftp.cngb.org/pub/CNSA/data5/CNP0003934/CNS0675778/CNX0582286/CNR0675501/T2109198942.rm.1.fq.gz	https://ftp.cngb.org/pub/CNSA/data5/CNP0003934/CNS0675778/CNX0582286/CNR0675501/T2109198942.rm.2.fq.gz
T2109198943	C	SH	794302346	119000000000	664118662	99617799300	16.3897	5148	27752586	31682	https://ftp.cngb.org/pub/CNSA/data5/CNP0003934/CNS0675852/CNX0582360/CNR0675575/T2109198943.rm.1.fq.gz	https://ftp.cngb.org/pub/CNSA/data5/CNP0003934/CNS0675852/CNX0582360/CNR0675575/T2109198943.rm.2.fq.gz
T2109198944	D	SH	769021812	115000000000	656447968	98467195200	14.6386	7498	44409270	14424	https://ftp.cngb.org/pub/CNSA/data5/CNP0003934/CNS0675828/CNX0582336/CNR0675551/T2109198944.rm.1.fq.gz	https://ftp.cngb.org/pub/CNSA/data5/CNP0003934/CNS0675828/CNX0582336/CNR0675551/T2109198944.rm.2.fq.gz
T2109198945	A	SH	928235542	139000000000	715888026	107000000000	22.8765	6142	21318642	5228	https://ftp.cngb.org/pub/CNSA/data5/CNP0003934/CNS0675935/CNX0582443/CNR0675658/T2109198945.rm.1.fq.gz	https://ftp.cngb.org/pub/CNSA/data5/CNP0003934/CNS0675935/CNX0582443/CNR0675658/T2109198945.rm.2.fq.gz
T2109198946	B	SH	885019610	133000000000	789914754	118000000000	10.7461	8499	52134329	15662	https://ftp.cngb.org/pub/CNSA/data5/CNP0003934/CNS0675794/CNX0582302/CNR0675517/T2109198946.rm.1.fq.gz	https://ftp.cngb.org/pub/CNSA/data5/CNP0003934/CNS0675794/CNX0582302/CNR0675517/T2109198946.rm.2.fq.gz
T2109198947	C	SH	706766898	106000000000	582352454	87352868100	17.6033	7309	32048404	10885	https://ftp.cngb.org/pub/CNSA/data5/CNP0003934/CNS0675870/CNX0582378/CNR0675593/T2109198947.rm.1.fq.gz	https://ftp.cngb.org/pub/CNSA/data5/CNP0003934/CNS0675870/CNX0582378/CNR0675593/T2109198947.rm.2.fq.gz
T2109198948	D	SH	1054832562	158000000000	854261688	128000000000	19.0145	24471	84418341	5260	https://ftp.cngb.org/pub/CNSA/data5/CNP0003934/CNS0675893/CNX0582401/CNR0675616/T2109198948.rm.1.fq.gz	https://ftp.cngb.org/pub/CNSA/data5/CNP0003934/CNS0675893/CNX0582401/CNR0675616/T2109198948.rm.2.fq.gz
T2109198949	A	SH	631716916	94757537400	515430656	77314598400	18.408	7146	35261356	9674	https://ftp.cngb.org/pub/CNSA/data5/CNP0003934/CNS0675885/CNX0582393/CNR0675608/T2109198949.rm.1.fq.gz	https://ftp.cngb.org/pub/CNSA/data5/CNP0003934/CNS0675885/CNX0582393/CNR0675608/T2109198949.rm.2.fq.gz
T2109198950	B	SH	703806966	106000000000	531011852	79651777800	24.5515	8562	36929057	9538	https://ftp.cngb.org/pub/CNSA/data5/CNP0003934/CNS0675967/CNX0582475/CNR0675690/T2109198950.rm.1.fq.gz	https://ftp.cngb.org/pub/CNSA/data5/CNP0003934/CNS0675967/CNX0582475/CNR0675690/T2109198950.rm.2.fq.gz
T2109198951	C	SH	628079738	94211960700	483162394	72474359100	23.0731	4123	18269474	15483	https://ftp.cngb.org/pub/CNSA/data5/CNP0003934/CNS0675942/CNX0582450/CNR0675665/T2109198951.rm.1.fq.gz	https://ftp.cngb.org/pub/CNSA/data5/CNP0003934/CNS0675942/CNX0582450/CNR0675665/T2109198951.rm.2.fq.gz
T2109198952	D	SH	1055723588	158000000000	661429792	99214468800	37.3482	11918	36622128	4050	https://ftp.cngb.org/pub/CNSA/data5/CNP0003934/CNS0676116/CNX0582624/CNR0675839/T2109198952.rm.1.fq.gz	https://ftp.cngb.org/pub/CNSA/data5/CNP0003934/CNS0676116/CNX0582624/CNR0675839/T2109198952.rm.2.fq.gz
T2109198953	A	SH	657207652	98581147800	397578666	59636799900	39.5049	3305	23113142	21204	https://ftp.cngb.org/pub/CNSA/data5/CNP0003934/CNS0676129/CNX0582637/CNR0675852/T2109198953.rm.1.fq.gz	https://ftp.cngb.org/pub/CNSA/data5/CNP0003934/CNS0676129/CNX0582637/CNR0675852/T2109198953.rm.2.fq.gz
T2109198954	B	SH	80066492	12009973800	56762516	8514377400	29.1058	1640	21087374	53157	https://ftp.cngb.org/pub/CNSA/data5/CNP0003934/CNS0675762/CNX0582270/CNR0675485/T2109198954.rm.1.fq.gz	https://ftp.cngb.org/pub/CNSA/data5/CNP0003934/CNS0675762/CNX0582270/CNR0675485/T2109198954.rm.2.fq.gz
T2109198955	C	SH	1344444400	202000000000	899072460	135000000000	33.1268	13446	52493884	6194	https://ftp.cngb.org/pub/CNSA/data5/CNP0003934/CNS0676069/CNX0582577/CNR0675792/T2109198955.rm.1.fq.gz	https://ftp.cngb.org/pub/CNSA/data5/CNP0003934/CNS0676069/CNX0582577/CNR0675792/T2109198955.rm.2.fq.gz
T2109198956	D	SH	1188867070	178000000000	803103048	120000000000	32.448	15236	69802574	11603	https://ftp.cngb.org/pub/CNSA/data5/CNP0003934/CNS0675734/CNX0582242/CNR0675457/T2109198956.rm.1.fq.gz	https://ftp.cngb.org/pub/CNSA/data5/CNP0003934/CNS0675734/CNX0582242/CNR0675457/T2109198956.rm.2.fq.gz
T2109198957	A	SH	1180114312	177000000000	861074668	129000000000	27.0346	7146	36365218	21938	https://ftp.cngb.org/pub/CNSA/data5/CNP0003934/CNS0676005/CNX0582513/CNR0675728/T2109198957.rm.1.fq.gz	https://ftp.cngb.org/pub/CNSA/data5/CNP0003934/CNS0676005/CNX0582513/CNR0675728/T2109198957.rm.2.fq.gz
T2109198958	B	SH	911511730	137000000000	744540108	112000000000	18.3181	9469	73255099	23880	https://ftp.cngb.org/pub/CNSA/data5/CNP0003934/CNS0675884/CNX0582392/CNR0675607/T2109198958.rm.1.fq.gz	https://ftp.cngb.org/pub/CNSA/data5/CNP0003934/CNS0675884/CNX0582392/CNR0675607/T2109198958.rm.2.fq.gz
T2109198959	C	SH	1704714802	256000000000	958735212	144000000000	43.7598	8898	32504971	5966	https://ftp.cngb.org/pub/CNSA/data5/CNP0003934/CNS0676163/CNX0582671/CNR0675886/T2109198959.rm.1.fq.gz	https://ftp.cngb.org/pub/CNSA/data5/CNP0003934/CNS0676163/CNX0582671/CNR0675886/T2109198959.rm.2.fq.gz
T2109198960	D	SH	663621396	99543209400	509994632	76499194800	23.1498	9483	44898263	11336	https://ftp.cngb.org/pub/CNSA/data5/CNP0003934/CNS0675943/CNX0582451/CNR0675666/T2109198960.rm.1.fq.gz	https://ftp.cngb.org/pub/CNSA/data5/CNP0003934/CNS0675943/CNX0582451/CNR0675666/T2109198960.rm.2.fq.gz
T2109198961	A	SH	809622454	121000000000	573802962	86070444300	29.1271	6423	30514930	11719	https://ftp.cngb.org/pub/CNSA/data5/CNP0003934/CNS0676031/CNX0582539/CNR0675754/T2109198961.rm.1.fq.gz	https://ftp.cngb.org/pub/CNSA/data5/CNP0003934/CNS0676031/CNX0582539/CNR0675754/T2109198961.rm.2.fq.gz
T2109198962	B	SH	1255791978	188000000000	939573137	140000000000	25.5121	7944	35234105	11160	https://ftp.cngb.org/pub/CNSA/data5/CNP0003934/CNS0675980/CNX0582488/CNR0675703/T2109198962.rm.1.fq.gz	https://ftp.cngb.org/pub/CNSA/data5/CNP0003934/CNS0675980/CNX0582488/CNR0675703/T2109198962.rm.2.fq.gz
T2109198963	C	SH	579713506	86957025900	455664644	68349696600	21.3983	7454	40048169	20929	https://ftp.cngb.org/pub/CNSA/data5/CNP0003934/CNS0675916/CNX0582424/CNR0675639/T2109198963.rm.1.fq.gz	https://ftp.cngb.org/pub/CNSA/data5/CNP0003934/CNS0675916/CNX0582424/CNR0675639/T2109198963.rm.2.fq.gz
T2109198964	D	SH	906031464	136000000000	778266848	117000000000	14.1016	20851	74522386	5918	https://ftp.cngb.org/pub/CNSA/data5/CNP0003934/CNS0675730/CNX0582238/CNR0675453/T2109198964.rm.1.fq.gz	https://ftp.cngb.org/pub/CNSA/data5/CNP0003934/CNS0675730/CNX0582238/CNR0675453/T2109198964.rm.2.fq.gz
T2109198965	A	SH	666086216	99912932400	574064668	86109700200	13.8153	9484	26442172	3376	https://ftp.cngb.org/pub/CNSA/data5/CNP0003934/CNS0675820/CNX0582328/CNR0675543/T2109198965.rm.1.fq.gz	https://ftp.cngb.org/pub/CNSA/data5/CNP0003934/CNS0675820/CNX0582328/CNR0675543/T2109198965.rm.2.fq.gz
T2109198966	B	SH	1324998622	199000000000	962636920	144000000000	27.3481	10108	29591038	3569	https://ftp.cngb.org/pub/CNSA/data5/CNP0003934/CNS0676008/CNX0582516/CNR0675731/T2109198966.rm.1.fq.gz	https://ftp.cngb.org/pub/CNSA/data5/CNP0003934/CNS0676008/CNX0582516/CNR0675731/T2109198966.rm.2.fq.gz
T2109198967	C	SH	811302234	122000000000	666544488	99981673200	17.8426	8900	25572541	3450	https://ftp.cngb.org/pub/CNSA/data5/CNP0003934/CNS0675875/CNX0582383/CNR0675598/T2109198967.rm.1.fq.gz	https://ftp.cngb.org/pub/CNSA/data5/CNP0003934/CNS0675875/CNX0582383/CNR0675598/T2109198967.rm.2.fq.gz
T2109198968	D	SH	497979494	74696924100	424571042	63685656300	14.7413	7188	32590078	8373	https://ftp.cngb.org/pub/CNSA/data5/CNP0003934/CNS0675829/CNX0582337/CNR0675552/T2109198968.rm.1.fq.gz	https://ftp.cngb.org/pub/CNSA/data5/CNP0003934/CNS0675829/CNX0582337/CNR0675552/T2109198968.rm.2.fq.gz
T2109198969	A	SH	758312422	114000000000	647869702	97180455227	14.5643	12794	43345818	5309	https://ftp.cngb.org/pub/CNSA/data5/CNP0003934/CNS0675825/CNX0582333/CNR0675548/T2109198969.rm.1.fq.gz	https://ftp.cngb.org/pub/CNSA/data5/CNP0003934/CNS0675825/CNX0582333/CNR0675548/T2109198969.rm.2.fq.gz
T2109198970	B	SH	649424580	97413687000	543815676	81572351400	16.2619	7397	33655718	10109	https://ftp.cngb.org/pub/CNSA/data5/CNP0003934/CNS0675848/CNX0582356/CNR0675571/T2109198970.rm.1.fq.gz	https://ftp.cngb.org/pub/CNSA/data5/CNP0003934/CNS0675848/CNX0582356/CNR0675571/T2109198970.rm.2.fq.gz
T2109198971	C	SH	724101324	109000000000	350735350	52610302500	51.5627	12694	44485854	5173	https://ftp.cngb.org/pub/CNSA/data5/CNP0003934/CNS0676243/CNX0582751/CNR0675966/T2109198971.rm.1.fq.gz	https://ftp.cngb.org/pub/CNSA/data5/CNP0003934/CNS0676243/CNX0582751/CNR0675966/T2109198971.rm.2.fq.gz
T2109198972	D	SH	626220772	93933115800	481928772	72289315800	23.0417	13557	47514623	5400	https://ftp.cngb.org/pub/CNSA/data5/CNP0003934/CNS0675783/CNX0582291/CNR0675506/T2109198972.rm.1.fq.gz	https://ftp.cngb.org/pub/CNSA/data5/CNP0003934/CNS0675783/CNX0582291/CNR0675506/T2109198972.rm.2.fq.gz
T2109198973	A	SH	850346798	128000000000	686202782	103000000000	19.3032	10408	43785129	10059	https://ftp.cngb.org/pub/CNSA/data5/CNP0003934/CNS0675896/CNX0582404/CNR0675619/T2109198973.rm.1.fq.gz	https://ftp.cngb.org/pub/CNSA/data5/CNP0003934/CNS0675896/CNX0582404/CNR0675619/T2109198973.rm.2.fq.gz
T2109198974	B	SH	904267826	136000000000	793294226	60201636790	55.6167	16751	64875213	6574	https://ftp.cngb.org/pub/CNSA/data5/CNP0003934/CNS0676278/CNX0582786/CNR0676001/T2109198974.rm.1.fq.gz	https://ftp.cngb.org/pub/CNSA/data5/CNP0003934/CNS0676278/CNX0582786/CNR0676001/T2109198974.rm.2.fq.gz
T2109198975	C	SH	940192036	141000000000	689158082	103000000000	26.7003	8512	34063673	8945	https://ftp.cngb.org/pub/CNSA/data5/CNP0003934/CNS0675994/CNX0582502/CNR0675717/T2109198975.rm.1.fq.gz	https://ftp.cngb.org/pub/CNSA/data5/CNP0003934/CNS0675994/CNX0582502/CNR0675717/T2109198975.rm.2.fq.gz
T2109198976	D	SH	1061061696	159000000000	828077070	124000000000	21.9577	18027	83499968	9035	https://ftp.cngb.org/pub/CNSA/data5/CNP0003934/CNS0675926/CNX0582434/CNR0675649/T2109198976.rm.1.fq.gz	https://ftp.cngb.org/pub/CNSA/data5/CNP0003934/CNS0675926/CNX0582434/CNR0675649/T2109198976.rm.2.fq.gz
T2109198977	A	SH	784211392	118000000000	647164104	97074615600	17.4758	4608	34174392	19411	https://ftp.cngb.org/pub/CNSA/data5/CNP0003934/CNS0675868/CNX0582376/CNR0675591/T2109198977.rm.1.fq.gz	https://ftp.cngb.org/pub/CNSA/data5/CNP0003934/CNS0675868/CNX0582376/CNR0675591/T2109198977.rm.2.fq.gz
T2109198978	B	SH	629586592	94437988800	534337824	80150673600	15.1288	7291	31997282	7423	https://ftp.cngb.org/pub/CNSA/data5/CNP0003934/CNS0675835/CNX0582343/CNR0675558/T2109198978.rm.1.fq.gz	https://ftp.cngb.org/pub/CNSA/data5/CNP0003934/CNS0675835/CNX0582343/CNR0675558/T2109198978.rm.2.fq.gz
T2109198979	C	SH	891694586	134000000000	376012634	56401895100	57.8317	8570	40291422	10082	https://ftp.cngb.org/pub/CNSA/data5/CNP0003934/CNS0676304/CNX0582812/CNR0676027/T2109198979.rm.1.fq.gz	https://ftp.cngb.org/pub/CNSA/data5/CNP0003934/CNS0676304/CNX0582812/CNR0676027/T2109198979.rm.2.fq.gz
T2109198980	D	SH	785627364	118000000000	665432144	99814821600	15.2993	9891	52420868	13388	https://ftp.cngb.org/pub/CNSA/data5/CNP0003934/CNS0675839/CNX0582347/CNR0675562/T2109198980.rm.1.fq.gz	https://ftp.cngb.org/pub/CNSA/data5/CNP0003934/CNS0675839/CNX0582347/CNR0675562/T2109198980.rm.2.fq.gz
T2109198981	A	SH	1188486076	178000000000	891899014	134000000000	24.955	16515	50959280	4099	https://ftp.cngb.org/pub/CNSA/data5/CNP0003934/CNS0675971/CNX0582479/CNR0675694/T2109198981.rm.1.fq.gz	https://ftp.cngb.org/pub/CNSA/data5/CNP0003934/CNS0675971/CNX0582479/CNR0675694/T2109198981.rm.2.fq.gz
T2109198982	B	SH	1058142912	159000000000	781590972	31983240826	79.8495	12311	50877822	7529	https://ftp.cngb.org/pub/CNSA/data5/CNP0003934/CNS0676461/CNX0582969/CNR0676184/T2109198982.rm.1.fq.gz	https://ftp.cngb.org/pub/CNSA/data5/CNP0003934/CNS0676461/CNX0582969/CNR0676184/T2109198982.rm.2.fq.gz
T2109198983	C	SH	1300661248	195000000000	930601676	140000000000	28.4516	13563	45449221	4812	https://ftp.cngb.org/pub/CNSA/data5/CNP0003934/CNS0676019/CNX0582527/CNR0675742/T2109198983.rm.1.fq.gz	https://ftp.cngb.org/pub/CNSA/data5/CNP0003934/CNS0676019/CNX0582527/CNR0675742/T2109198983.rm.2.fq.gz
T2109198984	D	SH	1297974750	195000000000	925944672	139000000000	28.6624	21955	63640749	3717	https://ftp.cngb.org/pub/CNSA/data5/CNP0003934/CNS0676025/CNX0582533/CNR0675748/T2109198984.rm.1.fq.gz	https://ftp.cngb.org/pub/CNSA/data5/CNP0003934/CNS0676025/CNX0582533/CNR0675748/T2109198984.rm.2.fq.gz
T2109198985	A	SH	931663876	140000000000	706366438	106000000000	24.1823	6353	38183214	20120	https://ftp.cngb.org/pub/CNSA/data5/CNP0003934/CNS0675958/CNX0582466/CNR0675681/T2109198985.rm.1.fq.gz	https://ftp.cngb.org/pub/CNSA/data5/CNP0003934/CNS0675958/CNX0582466/CNR0675681/T2109198985.rm.2.fq.gz
T2109198986	B	SH	536338248	80450737200	399621416	59943212400	25.4908	7092	36810632	12206	https://ftp.cngb.org/pub/CNSA/data5/CNP0003934/CNS0675979/CNX0582487/CNR0675702/T2109198986.rm.1.fq.gz	https://ftp.cngb.org/pub/CNSA/data5/CNP0003934/CNS0675979/CNX0582487/CNR0675702/T2109198986.rm.2.fq.gz
T2109198987	C	SH	891439944	134000000000	383653858	57548078700	56.9625	11121	41665756	6039	https://ftp.cngb.org/pub/CNSA/data5/CNP0003934/CNS0676294/CNX0582802/CNR0676017/T2109198987.rm.1.fq.gz	https://ftp.cngb.org/pub/CNSA/data5/CNP0003934/CNS0676294/CNX0582802/CNR0676017/T2109198987.rm.2.fq.gz
T2109198988	D	SH	934469532	140000000000	664104882	99615732300	28.9324	17443	65529358	5678	https://ftp.cngb.org/pub/CNSA/data5/CNP0003934/CNS0676029/CNX0582537/CNR0675752/T2109198988.rm.1.fq.gz	https://ftp.cngb.org/pub/CNSA/data5/CNP0003934/CNS0676029/CNX0582537/CNR0675752/T2109198988.rm.2.fq.gz
T2109198989	A	SH	989666050	148000000000	648990168	97348525200	34.4233	7255	33571871	15981	https://ftp.cngb.org/pub/CNSA/data5/CNP0003934/CNS0676079/CNX0582587/CNR0675802/T2109198989.rm.1.fq.gz	https://ftp.cngb.org/pub/CNSA/data5/CNP0003934/CNS0676079/CNX0582587/CNR0675802/T2109198989.rm.2.fq.gz
T2109198990	B	SH	840291434	126000000000	630094432	94514164800	25.0148	5899	33086109	32339	https://ftp.cngb.org/pub/CNSA/data5/CNP0003934/CNS0675972/CNX0582480/CNR0675695/T2109198990.rm.1.fq.gz	https://ftp.cngb.org/pub/CNSA/data5/CNP0003934/CNS0675972/CNX0582480/CNR0675695/T2109198990.rm.2.fq.gz
T2109198991	C	SH	906295878	136000000000	600493530	90074029500	33.742	5014	29174748	15264	https://ftp.cngb.org/pub/CNSA/data5/CNP0003934/CNS0676072/CNX0582580/CNR0675795/T2109198991.rm.1.fq.gz	https://ftp.cngb.org/pub/CNSA/data5/CNP0003934/CNS0676072/CNX0582580/CNR0675795/T2109198991.rm.2.fq.gz
T2109198992	D	SH	713426108	107000000000	516732628	77509894200	27.5703	7027	34119022	14218	https://ftp.cngb.org/pub/CNSA/data5/CNP0003934/CNS0676010/CNX0582518/CNR0675733/T2109198992.rm.1.fq.gz	https://ftp.cngb.org/pub/CNSA/data5/CNP0003934/CNS0676010/CNX0582518/CNR0675733/T2109198992.rm.2.fq.gz
T2109198993	A	SH	1055835952	158000000000	366969610	55045441500	65.2437	8898	30434829	5076	https://ftp.cngb.org/pub/CNSA/data5/CNP0003934/CNS0676390/CNX0582898/CNR0676113/T2109198993.rm.1.fq.gz	https://ftp.cngb.org/pub/CNSA/data5/CNP0003934/CNS0676390/CNX0582898/CNR0676113/T2109198993.rm.2.fq.gz
T2109198994	B	SH	979474210	147000000000	769116036	115000000000	21.4766	10283	46643591	18891	https://ftp.cngb.org/pub/CNSA/data5/CNP0003934/CNS0675918/CNX0582426/CNR0675641/T2109198994.rm.1.fq.gz	https://ftp.cngb.org/pub/CNSA/data5/CNP0003934/CNS0675918/CNX0582426/CNR0675641/T2109198994.rm.2.fq.gz
T2109198995	C	SH	1217081018	183000000000	844783766	127000000000	30.5894	10968	46217555	7318	https://ftp.cngb.org/pub/CNSA/data5/CNP0003934/CNS0676042/CNX0582550/CNR0675765/T2109198995.rm.1.fq.gz	https://ftp.cngb.org/pub/CNSA/data5/CNP0003934/CNS0676042/CNX0582550/CNR0675765/T2109198995.rm.2.fq.gz
T2109198996	D	SH	905766590	136000000000	662259426	99338913900	26.8841	14968	59856045	6392	https://ftp.cngb.org/pub/CNSA/data5/CNP0003934/CNS0676001/CNX0582509/CNR0675724/T2109198996.rm.1.fq.gz	https://ftp.cngb.org/pub/CNSA/data5/CNP0003934/CNS0676001/CNX0582509/CNR0675724/T2109198996.rm.2.fq.gz
T2109198997	A	SH	1308146190	196000000000	795616270	119000000000	39.1799	4625	47938463	38090	https://ftp.cngb.org/pub/CNSA/data5/CNP0003934/CNS0676126/CNX0582634/CNR0675849/T2109198997.rm.1.fq.gz	https://ftp.cngb.org/pub/CNSA/data5/CNP0003934/CNS0676126/CNX0582634/CNR0675849/T2109198997.rm.2.fq.gz
T2109198998	B	SH	690777710	104000000000	540668950	81100342500	21.7304	3581	30365042	35039	https://ftp.cngb.org/pub/CNSA/data5/CNP0003934/CNS0675923/CNX0582431/CNR0675646/T2109198998.rm.1.fq.gz	https://ftp.cngb.org/pub/CNSA/data5/CNP0003934/CNS0675923/CNX0582431/CNR0675646/T2109198998.rm.2.fq.gz
T2109198999	C	SH	767194502	115000000000	353727928	53059189200	53.8933	8718	53041102	17178	https://ftp.cngb.org/pub/CNSA/data5/CNP0003934/CNS0676263/CNX0582771/CNR0675986/T2109198999.rm.1.fq.gz	https://ftp.cngb.org/pub/CNSA/data5/CNP0003934/CNS0676263/CNX0582771/CNR0675986/T2109198999.rm.2.fq.gz
T2109199000	D	SH	879655484	132000000000	785152994	118000000000	10.7478	12051	63757769	13450	https://ftp.cngb.org/pub/CNSA/data5/CNP0003934/CNS0675795/CNX0582303/CNR0675518/T2109199000.rm.1.fq.gz	https://ftp.cngb.org/pub/CNSA/data5/CNP0003934/CNS0675795/CNX0582303/CNR0675518/T2109199000.rm.2.fq.gz
T2109199001	A	SH	935921086	140000000000	680369922	102000000000	27.3048	2308	14824422	19451	https://ftp.cngb.org/pub/CNSA/data5/CNP0003934/CNS0676007/CNX0582515/CNR0675730/T2109199001.rm.1.fq.gz	https://ftp.cngb.org/pub/CNSA/data5/CNP0003934/CNS0676007/CNX0582515/CNR0675730/T2109199001.rm.2.fq.gz
T2109199002	B	SH	706944062	106000000000	624123422	93419127750	11.9033	10601	50466315	9523	https://ftp.cngb.org/pub/CNSA/data5/CNP0003934/CNS0675806/CNX0582314/CNR0675529/T2109199002.rm.1.fq.gz	https://ftp.cngb.org/pub/CNSA/data5/CNP0003934/CNS0675806/CNX0582314/CNR0675529/T2109199002.rm.2.fq.gz
T2109199003	C	SH	933528420	140000000000	761237080	114000000000	18.4559	7451	30668245	11831	https://ftp.cngb.org/pub/CNSA/data5/CNP0003934/CNS0675886/CNX0582394/CNR0675609/T2109199003.rm.1.fq.gz	https://ftp.cngb.org/pub/CNSA/data5/CNP0003934/CNS0675886/CNX0582394/CNR0675609/T2109199003.rm.2.fq.gz
T2109199004	D	SH	970322256	146000000000	816710656	123000000000	15.831	7217	33510803	8376	https://ftp.cngb.org/pub/CNSA/data5/CNP0003934/CNS0675845/CNX0582353/CNR0675568/T2109199004.rm.1.fq.gz	https://ftp.cngb.org/pub/CNSA/data5/CNP0003934/CNS0675845/CNX0582353/CNR0675568/T2109199004.rm.2.fq.gz
T2109199005	A	SH	1188643422	178000000000	883178778	132000000000	25.6986	3224	18795883	29931	https://ftp.cngb.org/pub/CNSA/data5/CNP0003934/CNS0675983/CNX0582491/CNR0675706/T2109199005.rm.1.fq.gz	https://ftp.cngb.org/pub/CNSA/data5/CNP0003934/CNS0675983/CNX0582491/CNR0675706/T2109199005.rm.2.fq.gz
T2109199006	B	SH	1058552304	159000000000	776299774	116000000000	26.664	6206	20528128	4502	https://ftp.cngb.org/pub/CNSA/data5/CNP0003934/CNS0675992/CNX0582500/CNR0675715/T2109199006.rm.1.fq.gz	https://ftp.cngb.org/pub/CNSA/data5/CNP0003934/CNS0675992/CNX0582500/CNR0675715/T2109199006.rm.2.fq.gz
T2109199007	C	SH	858402984	129000000000	712578766	107000000000	16.9879	10291	36780809	5209	https://ftp.cngb.org/pub/CNSA/data5/CNP0003934/CNS0675859/CNX0582367/CNR0675582/T2109199007.rm.1.fq.gz	https://ftp.cngb.org/pub/CNSA/data5/CNP0003934/CNS0675859/CNX0582367/CNR0675582/T2109199007.rm.2.fq.gz
T2109199008	D	SH	1047289846	157000000000	862289786	102000000000	35.1241	11724	51484043	8132	https://ftp.cngb.org/pub/CNSA/data5/CNP0003934/CNS0676089/CNX0582597/CNR0675812/T2109199008.rm.1.fq.gz	https://ftp.cngb.org/pub/CNSA/data5/CNP0003934/CNS0676089/CNX0582597/CNR0675812/T2109199008.rm.2.fq.gz
T2109199009	A	SH	999431336	150000000000	847157550	127000000000	15.236	3640	33595355	58881	https://ftp.cngb.org/pub/CNSA/data5/CNP0003934/CNS0675837/CNX0582345/CNR0675560/T2109199009.rm.1.fq.gz	https://ftp.cngb.org/pub/CNSA/data5/CNP0003934/CNS0675837/CNX0582345/CNR0675560/T2109199009.rm.2.fq.gz
T2109199010	B	SH	1077072546	162000000000	827441274	124000000000	23.1768	3571	26276168	42116	https://ftp.cngb.org/pub/CNSA/data5/CNP0003934/CNS0675944/CNX0582452/CNR0675667/T2109199010.rm.1.fq.gz	https://ftp.cngb.org/pub/CNSA/data5/CNP0003934/CNS0675944/CNX0582452/CNR0675667/T2109199010.rm.2.fq.gz
T2109199011	C	SH	649268704	97390305600	562346094	84351914100	13.3878	6953	34170041	10930	https://ftp.cngb.org/pub/CNSA/data5/CNP0003934/CNS0675817/CNX0582325/CNR0675540/T2109199011.rm.1.fq.gz	https://ftp.cngb.org/pub/CNSA/data5/CNP0003934/CNS0675817/CNX0582325/CNR0675540/T2109199011.rm.2.fq.gz
T2109199012	D	SH	1018141810	153000000000	734213142	110000000000	27.8869	16799	90355359	14187	https://ftp.cngb.org/pub/CNSA/data5/CNP0003934/CNS0675786/CNX0582294/CNR0675509/T2109199012.rm.1.fq.gz	https://ftp.cngb.org/pub/CNSA/data5/CNP0003934/CNS0675786/CNX0582294/CNR0675509/T2109199012.rm.2.fq.gz
T2109199013	A	SH	668815716	100000000000	559851490	83977723500	16.2921	4653	23142180	14773	https://ftp.cngb.org/pub/CNSA/data5/CNP0003934/CNS0675850/CNX0582358/CNR0675573/T2109199013.rm.1.fq.gz	https://ftp.cngb.org/pub/CNSA/data5/CNP0003934/CNS0675850/CNX0582358/CNR0675573/T2109199013.rm.2.fq.gz
T2109199014	B	SH	324256706	48638505900	290169234	43525385100	10.5125	4381	16016956	5928	https://ftp.cngb.org/pub/CNSA/data5/CNP0003934/CNS0675791/CNX0582299/CNR0675514/T2109199014.rm.1.fq.gz	https://ftp.cngb.org/pub/CNSA/data5/CNP0003934/CNS0675791/CNX0582299/CNR0675514/T2109199014.rm.2.fq.gz
T2109199015	C	SH	1060838396	159000000000	506465312	75969796800	52.258	7507	32469800	8976	https://ftp.cngb.org/pub/CNSA/data5/CNP0003934/CNS0676248/CNX0582756/CNR0675971/T2109199015.rm.1.fq.gz	https://ftp.cngb.org/pub/CNSA/data5/CNP0003934/CNS0676248/CNX0582756/CNR0675971/T2109199015.rm.2.fq.gz
T2109199016	D	SH	896828732	135000000000	765563940	115000000000	14.6366	10557	31949878	4124	https://ftp.cngb.org/pub/CNSA/data5/CNP0003934/CNS0675827/CNX0582335/CNR0675550/T2109199016.rm.1.fq.gz	https://ftp.cngb.org/pub/CNSA/data5/CNP0003934/CNS0675827/CNX0582335/CNR0675550/T2109199016.rm.2.fq.gz
T2109199017	A	SH	1180896468	177000000000	901286832	135000000000	23.6777	7651	37361681	11371	https://ftp.cngb.org/pub/CNSA/data5/CNP0003934/CNS0675953/CNX0582461/CNR0675676/T2109199017.rm.1.fq.gz	https://ftp.cngb.org/pub/CNSA/data5/CNP0003934/CNS0675953/CNX0582461/CNR0675676/T2109199017.rm.2.fq.gz
T2109199018	B	SH	999540842	150000000000	770446944	116000000000	22.9199	9730	42169431	8445	https://ftp.cngb.org/pub/CNSA/data5/CNP0003934/CNS0675937/CNX0582445/CNR0675660/T2109199018.rm.1.fq.gz	https://ftp.cngb.org/pub/CNSA/data5/CNP0003934/CNS0675937/CNX0582445/CNR0675660/T2109199018.rm.2.fq.gz
T2109199019	C	SH	1130648752	170000000000	886917026	133000000000	21.5568	8214	34070103	8255	https://ftp.cngb.org/pub/CNSA/data5/CNP0003934/CNS0675920/CNX0582428/CNR0675643/T2109199019.rm.1.fq.gz	https://ftp.cngb.org/pub/CNSA/data5/CNP0003934/CNS0675920/CNX0582428/CNR0675643/T2109199019.rm.2.fq.gz
T2109199020	D	SH	936518526	140000000000	738864214	111000000000	21.1052	10485	35055427	4790	https://ftp.cngb.org/pub/CNSA/data5/CNP0003934/CNS0675911/CNX0582419/CNR0675634/T2109199020.rm.1.fq.gz	https://ftp.cngb.org/pub/CNSA/data5/CNP0003934/CNS0675911/CNX0582419/CNR0675634/T2109199020.rm.2.fq.gz
T2109199021	A	SH	950480936	143000000000	222535044	33380252577	76.5871	3068	11158434	6240	https://ftp.cngb.org/pub/CNSA/data5/CNP0003934/CNS0676455/CNX0582963/CNR0676178/T2109199021.rm.1.fq.gz	https://ftp.cngb.org/pub/CNSA/data5/CNP0003934/CNS0676455/CNX0582963/CNR0676178/T2109199021.rm.2.fq.gz
T2109199022	B	SH	1104331060	166000000000	740787082	111000000000	32.9198	2537	13043429	13185	https://ftp.cngb.org/pub/CNSA/data5/CNP0003934/CNS0676066/CNX0582574/CNR0675789/T2109199022.rm.1.fq.gz	https://ftp.cngb.org/pub/CNSA/data5/CNP0003934/CNS0676066/CNX0582574/CNR0675789/T2109199022.rm.2.fq.gz
T2109199023	C	SH	814273590	122000000000	630166610	94524991500	22.61	5919	21444081	5440	https://ftp.cngb.org/pub/CNSA/data5/CNP0003934/CNS0675934/CNX0582442/CNR0675657/T2109199023.rm.1.fq.gz	https://ftp.cngb.org/pub/CNSA/data5/CNP0003934/CNS0675934/CNX0582442/CNR0675657/T2109199023.rm.2.fq.gz
T2109199024	D	SH	1028882010	154000000000	836789884	126000000000	18.67	5225	28353747	21153	https://ftp.cngb.org/pub/CNSA/data5/CNP0003934/CNS0675889/CNX0582397/CNR0675612/T2109199024.rm.1.fq.gz	https://ftp.cngb.org/pub/CNSA/data5/CNP0003934/CNS0675889/CNX0582397/CNR0675612/T2109199024.rm.2.fq.gz
T2109199025	A	SH	1083196402	162000000000	522880342	78432051300	51.728	5687	25554234	8634	https://ftp.cngb.org/pub/CNSA/data5/CNP0003934/CNS0676245/CNX0582753/CNR0675968/T2109199025.rm.1.fq.gz	https://ftp.cngb.org/pub/CNSA/data5/CNP0003934/CNS0676245/CNX0582753/CNR0675968/T2109199025.rm.2.fq.gz
T2109199026	B	SH	1113633140	167000000000	747482040	112000000000	32.879	4835	24290148	13364	https://ftp.cngb.org/pub/CNSA/data5/CNP0003934/CNS0676065/CNX0582573/CNR0675788/T2109199026.rm.1.fq.gz	https://ftp.cngb.org/pub/CNSA/data5/CNP0003934/CNS0676065/CNX0582573/CNR0675788/T2109199026.rm.2.fq.gz
T2109199027	C	SH	729380752	109000000000	546161422	81924213300	25.1198	6478	29856541	8467	https://ftp.cngb.org/pub/CNSA/data5/CNP0003934/CNS0675977/CNX0582485/CNR0675700/T2109199027.rm.1.fq.gz	https://ftp.cngb.org/pub/CNSA/data5/CNP0003934/CNS0675977/CNX0582485/CNR0675700/T2109199027.rm.2.fq.gz
T2109199028	D	SH	1348919150	208000000000	956222880	147000000000	29.0649	12454	56202705	9789	https://ftp.cngb.org/pub/CNSA/data5/CNP0003934/CNS0676030/CNX0582538/CNR0675753/T2109199028.rm.1.fq.gz	https://ftp.cngb.org/pub/CNSA/data5/CNP0003934/CNS0676030/CNX0582538/CNR0675753/T2109199028.rm.2.fq.gz
T2109199029	A	SH	1138764138	171000000000	737003606	111000000000	35.2804	2659	18475153	15288	https://ftp.cngb.org/pub/CNSA/data5/CNP0003934/CNS0676091/CNX0582599/CNR0675814/T2109199029.rm.1.fq.gz	https://ftp.cngb.org/pub/CNSA/data5/CNP0003934/CNS0676091/CNX0582599/CNR0675814/T2109199029.rm.2.fq.gz
T2109199030	B	SH	849149114	127000000000	636156584	95423487600	25.0831	5140	17976296	5423	https://ftp.cngb.org/pub/CNSA/data5/CNP0003934/CNS0675975/CNX0582483/CNR0675698/T2109199030.rm.1.fq.gz	https://ftp.cngb.org/pub/CNSA/data5/CNP0003934/CNS0675975/CNX0582483/CNR0675698/T2109199030.rm.2.fq.gz
T2109199031	C	SH	1019354340	153000000000	393329520	58999428000	61.4139	4178	25268568	17269	https://ftp.cngb.org/pub/CNSA/data5/CNP0003934/CNS0676335/CNX0582843/CNR0676058/T2109199031.rm.1.fq.gz	https://ftp.cngb.org/pub/CNSA/data5/CNP0003934/CNS0676335/CNX0582843/CNR0676058/T2109199031.rm.2.fq.gz
T2109199032	D	SH	1218245256	183000000000	827135272	124000000000	32.1044	9302	46419894	15999	https://ftp.cngb.org/pub/CNSA/data5/CNP0003934/CNS0676058/CNX0582566/CNR0675781/T2109199032.rm.1.fq.gz	https://ftp.cngb.org/pub/CNSA/data5/CNP0003934/CNS0676058/CNX0582566/CNR0675781/T2109199032.rm.2.fq.gz
T2109199033	A	SH	1286839356	193000000000	1027066830	154000000000	20.1869	11152	37150063	4730	https://ftp.cngb.org/pub/CNSA/data5/CNP0003934/CNS0675902/CNX0582410/CNR0675625/T2109199033.rm.1.fq.gz	https://ftp.cngb.org/pub/CNSA/data5/CNP0003934/CNS0675902/CNX0582410/CNR0675625/T2109199033.rm.2.fq.gz
T2109199034	B	SH	633174700	94976205000	560909208	84136381200	11.4132	6393	26670253	8737	https://ftp.cngb.org/pub/CNSA/data5/CNP0003934/CNS0675801/CNX0582309/CNR0675524/T2109199034.rm.1.fq.gz	https://ftp.cngb.org/pub/CNSA/data5/CNP0003934/CNS0675801/CNX0582309/CNR0675524/T2109199034.rm.2.fq.gz
T2109199035	C	SH	956948238	144000000000	460984366	69147654900	51.8277	23192	84822387	5606	https://ftp.cngb.org/pub/CNSA/data5/CNP0003934/CNS0676246/CNX0582754/CNR0675969/T2109199035.rm.1.fq.gz	https://ftp.cngb.org/pub/CNSA/data5/CNP0003934/CNS0676246/CNX0582754/CNR0675969/T2109199035.rm.2.fq.gz
T2109199036	D	SH	411048560	61657284000	351149632	52672444800	14.5722	12083	51126589	15539	https://ftp.cngb.org/pub/CNSA/data5/CNP0003934/CNS0675768/CNX0582276/CNR0675491/T2109199036.rm.1.fq.gz	https://ftp.cngb.org/pub/CNSA/data5/CNP0003934/CNS0675768/CNX0582276/CNR0675491/T2109199036.rm.2.fq.gz
T2109199037	A	SH	952675476	143000000000	482999046	72449856900	49.3008	7788	39518912	12150	https://ftp.cngb.org/pub/CNSA/data5/CNP0003934/CNS0676217/CNX0582725/CNR0675940/T2109199037.rm.1.fq.gz	https://ftp.cngb.org/pub/CNSA/data5/CNP0003934/CNS0676217/CNX0582725/CNR0675940/T2109199037.rm.2.fq.gz
T2109199038	B	SH	856384172	128000000000	682160228	102000000000	20.3441	4430	20420543	15176	https://ftp.cngb.org/pub/CNSA/data5/CNP0003934/CNS0675904/CNX0582412/CNR0675627/T2109199038.rm.1.fq.gz	https://ftp.cngb.org/pub/CNSA/data5/CNP0003934/CNS0675904/CNX0582412/CNR0675627/T2109199038.rm.2.fq.gz
T2109199039	C	SH	839467272	126000000000	681635282	102000000000	18.8014	5886	24503853	12099	https://ftp.cngb.org/pub/CNSA/data5/CNP0003934/CNS0675890/CNX0582398/CNR0675613/T2109199039.rm.1.fq.gz	https://ftp.cngb.org/pub/CNSA/data5/CNP0003934/CNS0675890/CNX0582398/CNR0675613/T2109199039.rm.2.fq.gz
T2109199040	D	SH	914907198	137000000000	721671272	108000000000	21.1208	4220	28094012	20972	https://ftp.cngb.org/pub/CNSA/data5/CNP0003934/CNS0675912/CNX0582420/CNR0675635/T2109199040.rm.1.fq.gz	https://ftp.cngb.org/pub/CNSA/data5/CNP0003934/CNS0675912/CNX0582420/CNR0675635/T2109199040.rm.2.fq.gz
T2109199041	A	SH	1160936244	174000000000	986287986	148000000000	15.0437	8951	27154597	4227	https://ftp.cngb.org/pub/CNSA/data5/CNP0003934/CNS0675833/CNX0582341/CNR0675556/T2109199041.rm.1.fq.gz	https://ftp.cngb.org/pub/CNSA/data5/CNP0003934/CNS0675833/CNX0582341/CNR0675556/T2109199041.rm.2.fq.gz
T2109199042	B	SH	985060604	148000000000	871046762	131000000000	11.5743	5788	30016555	15855	https://ftp.cngb.org/pub/CNSA/data5/CNP0003934/CNS0675803/CNX0582311/CNR0675526/T2109199042.rm.1.fq.gz	https://ftp.cngb.org/pub/CNSA/data5/CNP0003934/CNS0675803/CNX0582311/CNR0675526/T2109199042.rm.2.fq.gz
T2109199043	C	SH	866726204	130000000000	680516078	102000000000	21.4843	5812	24619751	8865	https://ftp.cngb.org/pub/CNSA/data5/CNP0003934/CNS0675919/CNX0582427/CNR0675642/T2109199043.rm.1.fq.gz	https://ftp.cngb.org/pub/CNSA/data5/CNP0003934/CNS0675919/CNX0582427/CNR0675642/T2109199043.rm.2.fq.gz
T2109199044	D	SH	1043279446	156000000000	809339096	121000000000	22.4236	7589	22252194	3706	https://ftp.cngb.org/pub/CNSA/data5/CNP0003934/CNS0675932/CNX0582440/CNR0675655/T2109199044.rm.1.fq.gz	https://ftp.cngb.org/pub/CNSA/data5/CNP0003934/CNS0675932/CNX0582440/CNR0675655/T2109199044.rm.2.fq.gz
T2109199045	A	SH	1151138894	173000000000	819679048	123000000000	28.7941	4706	29300518	14585	https://ftp.cngb.org/pub/CNSA/data5/CNP0003934/CNS0676027/CNX0582535/CNR0675750/T2109199045.rm.1.fq.gz	https://ftp.cngb.org/pub/CNSA/data5/CNP0003934/CNS0676027/CNX0582535/CNR0675750/T2109199045.rm.2.fq.gz
T2109199046	B	SH	593784328	89067649200	509715810	76457371500	14.1581	5098	34961383	23896	https://ftp.cngb.org/pub/CNSA/data5/CNP0003934/CNS0675822/CNX0582330/CNR0675545/T2109199046.rm.1.fq.gz	https://ftp.cngb.org/pub/CNSA/data5/CNP0003934/CNS0675822/CNX0582330/CNR0675545/T2109199046.rm.2.fq.gz
T2109199047	C	SH	743966250	112000000000	378872666	56830899900	49.0739	12520	52904402	7355	https://ftp.cngb.org/pub/CNSA/data5/CNP0003934/CNS0676215/CNX0582723/CNR0675938/T2109199047.rm.1.fq.gz	https://ftp.cngb.org/pub/CNSA/data5/CNP0003934/CNS0676215/CNX0582723/CNR0675938/T2109199047.rm.2.fq.gz
T2109199048	D	SH	814704354	122000000000	725644202	109000000000	10.9316	11410	46667010	9169	https://ftp.cngb.org/pub/CNSA/data5/CNP0003934/CNS0675796/CNX0582304/CNR0675519/T2109199048.rm.1.fq.gz	https://ftp.cngb.org/pub/CNSA/data5/CNP0003934/CNS0675796/CNX0582304/CNR0675519/T2109199048.rm.2.fq.gz
T2109199049	A	SH	715163210	107000000000	210642788	31596418200	70.5462	4829	20948616	11391	https://ftp.cngb.org/pub/CNSA/data5/CNP0003934/CNS0676431/CNX0582939/CNR0676154/T2109199049.rm.1.fq.gz	https://ftp.cngb.org/pub/CNSA/data5/CNP0003934/CNS0676431/CNX0582939/CNR0676154/T2109199049.rm.2.fq.gz
T2109199050	B	SH	939416250	141000000000	752929076	113000000000	19.8514	4880	20360015	8655	https://ftp.cngb.org/pub/CNSA/data5/CNP0003934/CNS0675900/CNX0582408/CNR0675623/T2109199050.rm.1.fq.gz	https://ftp.cngb.org/pub/CNSA/data5/CNP0003934/CNS0675900/CNX0582408/CNR0675623/T2109199050.rm.2.fq.gz
T2109199051	C	SH	776559736	116000000000	560393424	84059013600	27.8364	5274	23022251	8745	https://ftp.cngb.org/pub/CNSA/data5/CNP0003934/CNS0676014/CNX0582522/CNR0675737/T2109199051.rm.1.fq.gz	https://ftp.cngb.org/pub/CNSA/data5/CNP0003934/CNS0676014/CNX0582522/CNR0675737/T2109199051.rm.2.fq.gz
T2109199052	D	SH	889122638	133000000000	707578988	106000000000	20.4183	4013	25111491	23531	https://ftp.cngb.org/pub/CNSA/data5/CNP0003934/CNS0675905/CNX0582413/CNR0675628/T2109199052.rm.1.fq.gz	https://ftp.cngb.org/pub/CNSA/data5/CNP0003934/CNS0675905/CNX0582413/CNR0675628/T2109199052.rm.2.fq.gz
T2109199053	A	SH	698601822	105000000000	499031248	74854687200	28.5671	6799	20906277	3869	https://ftp.cngb.org/pub/CNSA/data5/CNP0003934/CNS0676022/CNX0582530/CNR0675745/T2109199053.rm.1.fq.gz	https://ftp.cngb.org/pub/CNSA/data5/CNP0003934/CNS0676022/CNX0582530/CNR0675745/T2109199053.rm.2.fq.gz
T2109199054	B	SH	991568952	149000000000	800801653	119000000000	19.8636	7941	37288030	10867	https://ftp.cngb.org/pub/CNSA/data5/CNP0003934/CNS0675901/CNX0582409/CNR0675624/T2109199054.rm.1.fq.gz	https://ftp.cngb.org/pub/CNSA/data5/CNP0003934/CNS0675901/CNX0582409/CNR0675624/T2109199054.rm.2.fq.gz
T2109199055	C	SH	847293782	127000000000	692263008	104000000000	18.2972	7138	31697117	10563	https://ftp.cngb.org/pub/CNSA/data5/CNP0003934/CNS0675883/CNX0582391/CNR0675606/T2109199055.rm.1.fq.gz	https://ftp.cngb.org/pub/CNSA/data5/CNP0003934/CNS0675883/CNX0582391/CNR0675606/T2109199055.rm.2.fq.gz
T2109199056	D	SH	461495546	69224331900	381946818	57292022700	17.2372	12533	60711640	11143	https://ftp.cngb.org/pub/CNSA/data5/CNP0003934/CNS0675866/CNX0582374/CNR0675589/T2109199056.rm.1.fq.gz	https://ftp.cngb.org/pub/CNSA/data5/CNP0003934/CNS0675866/CNX0582374/CNR0675589/T2109199056.rm.2.fq.gz
T2109199057	A	SH	961872844	144000000000	498400960	74760144000	48.1843	3169	27883834	37655	https://ftp.cngb.org/pub/CNSA/data5/CNP0003934/CNS0676204/CNX0582712/CNR0675927/T2109199057.rm.1.fq.gz	https://ftp.cngb.org/pub/CNSA/data5/CNP0003934/CNS0676204/CNX0582712/CNR0675927/T2109199057.rm.2.fq.gz
T2109199058	B	SH	978354286	147000000000	759764748	114000000000	22.3426	14152	59494116	8237	https://ftp.cngb.org/pub/CNSA/data5/CNP0003934/CNS0675930/CNX0582438/CNR0675653/T2109199058.rm.1.fq.gz	https://ftp.cngb.org/pub/CNSA/data5/CNP0003934/CNS0675930/CNX0582438/CNR0675653/T2109199058.rm.2.fq.gz
T2109199059	C	SH	319485036	47922755400	198366290	29754943500	37.9106	13454	52227466	7684	https://ftp.cngb.org/pub/CNSA/data5/CNP0003934/CNS0675777/CNX0582285/CNR0675500/T2109199059.rm.1.fq.gz	https://ftp.cngb.org/pub/CNSA/data5/CNP0003934/CNS0675777/CNX0582285/CNR0675500/T2109199059.rm.2.fq.gz
T2109199060	D	SH	876348316	131000000000	672059674	101000000000	23.3114	6715	29671199	7850	https://ftp.cngb.org/pub/CNSA/data5/CNP0003934/CNS0675947/CNX0582455/CNR0675670/T2109199060.rm.1.fq.gz	https://ftp.cngb.org/pub/CNSA/data5/CNP0003934/CNS0675947/CNX0582455/CNR0675670/T2109199060.rm.2.fq.gz
T2109199061	A	SH	919895888	138000000000	213677084	32051562600	76.7716	8845	37685026	7226	https://ftp.cngb.org/pub/CNSA/data5/CNP0003934/CNS0676457/CNX0582965/CNR0676180/T2109199061.rm.1.fq.gz	https://ftp.cngb.org/pub/CNSA/data5/CNP0003934/CNS0676457/CNX0582965/CNR0676180/T2109199061.rm.2.fq.gz
T2109199062	B	SH	655323580	98298537000	579681308	86952196200	11.5427	4341	25955497	24426	https://ftp.cngb.org/pub/CNSA/data5/CNP0003934/CNS0675802/CNX0582310/CNR0675525/T2109199062.rm.1.fq.gz	https://ftp.cngb.org/pub/CNSA/data5/CNP0003934/CNS0675802/CNX0582310/CNR0675525/T2109199062.rm.2.fq.gz
T2109199063	C	SH	1306917086	196000000000	248715322	37307298300	80.9693	9875	27062406	3409	https://ftp.cngb.org/pub/CNSA/data5/CNP0003934/CNS0676463/CNX0582971/CNR0676186/T2109199063.rm.1.fq.gz	https://ftp.cngb.org/pub/CNSA/data5/CNP0003934/CNS0676463/CNX0582971/CNR0676186/T2109199063.rm.2.fq.gz
T2109199064	D	SH	832032970	125000000000	699944044	105000000000	15.8754	11089	42347369	7380	https://ftp.cngb.org/pub/CNSA/data5/CNP0003934/CNS0675846/CNX0582354/CNR0675569/T2109199064.rm.1.fq.gz	https://ftp.cngb.org/pub/CNSA/data5/CNP0003934/CNS0675846/CNX0582354/CNR0675569/T2109199064.rm.2.fq.gz
T2109199065	A	SH	896519278	134000000000	770348340	116000000000	14.0734	9993	37369659	6448	https://ftp.cngb.org/pub/CNSA/data5/CNP0003934/CNS0675821/CNX0582329/CNR0675544/T2109199065.rm.1.fq.gz	https://ftp.cngb.org/pub/CNSA/data5/CNP0003934/CNS0675821/CNX0582329/CNR0675544/T2109199065.rm.2.fq.gz
T2109199066	B	SH	835994746	125000000000	730452858	110000000000	12.6247	9851	41759906	9074	https://ftp.cngb.org/pub/CNSA/data5/CNP0003934/CNS0675811/CNX0582319/CNR0675534/T2109199066.rm.1.fq.gz	https://ftp.cngb.org/pub/CNSA/data5/CNP0003934/CNS0675811/CNX0582319/CNR0675534/T2109199066.rm.2.fq.gz
T2109199067	C	SH	845060304	127000000000	693830638	104000000000	17.8957	16973	48881775	3615	https://ftp.cngb.org/pub/CNSA/data5/CNP0003934/CNS0675876/CNX0582384/CNR0675599/T2109199067.rm.1.fq.gz	https://ftp.cngb.org/pub/CNSA/data5/CNP0003934/CNS0675876/CNX0582384/CNR0675599/T2109199067.rm.2.fq.gz
T2109199068	D	SH	1035902046	155000000000	777594398	116000000000	25.0832	18180	62594277	5379	https://ftp.cngb.org/pub/CNSA/data5/CNP0003934/CNS0675976/CNX0582484/CNR0675699/T2109199068.rm.1.fq.gz	https://ftp.cngb.org/pub/CNSA/data5/CNP0003934/CNS0675976/CNX0582484/CNR0675699/T2109199068.rm.2.fq.gz
T2109199069	A	SH	977461454	147000000000	815461824	122000000000	16.5735	8599	28752035	4940	https://ftp.cngb.org/pub/CNSA/data5/CNP0003934/CNS0675855/CNX0582363/CNR0675578/T2109199069.rm.1.fq.gz	https://ftp.cngb.org/pub/CNSA/data5/CNP0003934/CNS0675855/CNX0582363/CNR0675578/T2109199069.rm.2.fq.gz
T2109199070	B	SH	912381932	137000000000	775085310	116000000000	15.0482	4196	32538531	35339	https://ftp.cngb.org/pub/CNSA/data5/CNP0003934/CNS0675834/CNX0582342/CNR0675557/T2109199070.rm.1.fq.gz	https://ftp.cngb.org/pub/CNSA/data5/CNP0003934/CNS0675834/CNX0582342/CNR0675557/T2109199070.rm.2.fq.gz
T2109199071	C	SH	1102523564	165000000000	922584010	138000000000	16.3207	10652	37536844	5739	https://ftp.cngb.org/pub/CNSA/data5/CNP0003934/CNS0675851/CNX0582359/CNR0675574/T2109199071.rm.1.fq.gz	https://ftp.cngb.org/pub/CNSA/data5/CNP0003934/CNS0675851/CNX0582359/CNR0675574/T2109199071.rm.2.fq.gz
T2109199072	D	SH	758077842	114000000000	648907818	97336172700	14.4009	5651	31054601	12167	https://ftp.cngb.org/pub/CNSA/data5/CNP0003934/CNS0675823/CNX0582331/CNR0675546/T2109199072.rm.1.fq.gz	https://ftp.cngb.org/pub/CNSA/data5/CNP0003934/CNS0675823/CNX0582331/CNR0675546/T2109199072.rm.2.fq.gz
T2109199073	A	SH	195788518	29368277700	90709740	13606461000	53.6695	4752	18209895	6051	https://ftp.cngb.org/pub/CNSA/data5/CNP0003934/CNS0675785/CNX0582293/CNR0675508/T2109199073.rm.1.fq.gz	https://ftp.cngb.org/pub/CNSA/data5/CNP0003934/CNS0675785/CNX0582293/CNR0675508/T2109199073.rm.2.fq.gz
T2109199074	B	SH	916328964	137000000000	646541982	96981297300	29.4422	11076	39238007	5522	https://ftp.cngb.org/pub/CNSA/data5/CNP0003934/CNS0676033/CNX0582541/CNR0675756/T2109199074.rm.1.fq.gz	https://ftp.cngb.org/pub/CNSA/data5/CNP0003934/CNS0676033/CNX0582541/CNR0675756/T2109199074.rm.2.fq.gz
T2109199075	C	SH	758871412	114000000000	574364442	86154666300	24.3133	15045	42354297	3489	https://ftp.cngb.org/pub/CNSA/data5/CNP0003934/CNS0675964/CNX0582472/CNR0675687/T2109199075.rm.1.fq.gz	https://ftp.cngb.org/pub/CNSA/data5/CNP0003934/CNS0675964/CNX0582472/CNR0675687/T2109199075.rm.2.fq.gz
T2109199076	D	SH	892936322	134000000000	717847264	108000000000	19.6082	19746	65332265	4586	https://ftp.cngb.org/pub/CNSA/data5/CNP0003934/CNS0675897/CNX0582405/CNR0675620/T2109199076.rm.1.fq.gz	https://ftp.cngb.org/pub/CNSA/data5/CNP0003934/CNS0675897/CNX0582405/CNR0675620/T2109199076.rm.2.fq.gz
T2109199077	A	SH	1309283084	196000000000	609111102	91366665300	53.4775	10251	33938925	4540	https://ftp.cngb.org/pub/CNSA/data5/CNP0003934/CNS0676257/CNX0582765/CNR0675980/T2109199077.rm.1.fq.gz	https://ftp.cngb.org/pub/CNSA/data5/CNP0003934/CNS0676257/CNX0582765/CNR0675980/T2109199077.rm.2.fq.gz
T2109199078	B	SH	972442150	146000000000	600408318	90061247700	38.2577	7903	40804820	10371	https://ftp.cngb.org/pub/CNSA/data5/CNP0003934/CNS0675735/CNX0582243/CNR0675458/T2109199078.rm.1.fq.gz	https://ftp.cngb.org/pub/CNSA/data5/CNP0003934/CNS0675735/CNX0582243/CNR0675458/T2109199078.rm.2.fq.gz
T2109199079	C	SH	801011062	120000000000	481470148	72220522200	39.8922	7220	31255193	9366	https://ftp.cngb.org/pub/CNSA/data5/CNP0003934/CNS0676135/CNX0582643/CNR0675858/T2109199079.rm.1.fq.gz	https://ftp.cngb.org/pub/CNSA/data5/CNP0003934/CNS0676135/CNX0582643/CNR0675858/T2109199079.rm.2.fq.gz
T2109199080	D	SH	1475565502	221000000000	1032511356	155000000000	30.0261	29369	69557625	2541	https://ftp.cngb.org/pub/CNSA/data5/CNP0003934/CNS0675737/CNX0582245/CNR0675460/T2109199080.rm.1.fq.gz	https://ftp.cngb.org/pub/CNSA/data5/CNP0003934/CNS0675737/CNX0582245/CNR0675460/T2109199080.rm.2.fq.gz
T2109199082	B	SH	464919446	69737916900	367626222	55143933300	20.9269	7081	28012683	9824	https://ftp.cngb.org/pub/CNSA/data5/CNP0003934/CNS0675909/CNX0582417/CNR0675632/T2109199082.rm.1.fq.gz	https://ftp.cngb.org/pub/CNSA/data5/CNP0003934/CNS0675909/CNX0582417/CNR0675632/T2109199082.rm.2.fq.gz
T2109199083	C	SH	1067455142	160000000000	747356000	112000000000	29.9871	2473	17848638	25429	https://ftp.cngb.org/pub/CNSA/data5/CNP0003934/CNS0675738/CNX0582246/CNR0675461/T2109199083.rm.1.fq.gz	https://ftp.cngb.org/pub/CNSA/data5/CNP0003934/CNS0675738/CNX0582246/CNR0675461/T2109199083.rm.2.fq.gz
T2109199084	D	SH	1015933748	152000000000	761474220	114000000000	25.0469	10932	48919802	10631	https://ftp.cngb.org/pub/CNSA/data5/CNP0003934/CNS0675973/CNX0582481/CNR0675696/T2109199084.rm.1.fq.gz	https://ftp.cngb.org/pub/CNSA/data5/CNP0003934/CNS0675973/CNX0582481/CNR0675696/T2109199084.rm.2.fq.gz
T2109199085	A	SH	845910924	127000000000	644060704	96609105600	23.8619	17783	81851974	8339	https://ftp.cngb.org/pub/CNSA/data5/CNP0003934/CNS0675732/CNX0582240/CNR0675455/T2109199085.rm.1.fq.gz	https://ftp.cngb.org/pub/CNSA/data5/CNP0003934/CNS0675732/CNX0582240/CNR0675455/T2109199085.rm.2.fq.gz
T2109199086	B	SH	867312130	130000000000	711232352	107000000000	17.9958	23763	90452420	6354	https://ftp.cngb.org/pub/CNSA/data5/CNP0003934/CNS0675878/CNX0582386/CNR0675601/T2109199086.rm.1.fq.gz	https://ftp.cngb.org/pub/CNSA/data5/CNP0003934/CNS0675878/CNX0582386/CNR0675601/T2109199086.rm.2.fq.gz
T2109199087	C	SH	722214462	108000000000	551594544	82739181600	23.6246	28877	94378118	4718	https://ftp.cngb.org/pub/CNSA/data5/CNP0003934/CNS0675727/CNX0582235/CNR0675450/T2109199087.rm.1.fq.gz	https://ftp.cngb.org/pub/CNSA/data5/CNP0003934/CNS0675727/CNX0582235/CNR0675450/T2109199087.rm.2.fq.gz
T2109199088	D	SH	787666350	118000000000	596737684	89510652600	24.2398	16109	64993745	6943	https://ftp.cngb.org/pub/CNSA/data5/CNP0003934/CNS0675959/CNX0582467/CNR0675682/T2109199088.rm.1.fq.gz	https://ftp.cngb.org/pub/CNSA/data5/CNP0003934/CNS0675959/CNX0582467/CNR0675682/T2109199088.rm.2.fq.gz
T2109199089	A	SH	893867086	134000000000	639782584	95967387600	28.4253	12684	48172866	8175	https://ftp.cngb.org/pub/CNSA/data5/CNP0003934/CNS0675736/CNX0582244/CNR0675459/T2109199089.rm.1.fq.gz	https://ftp.cngb.org/pub/CNSA/data5/CNP0003934/CNS0675736/CNX0582244/CNR0675459/T2109199089.rm.2.fq.gz
T2109199090	B	SH	817171564	123000000000	559709540	83956431000	31.5065	12455	35909900	3604	https://ftp.cngb.org/pub/CNSA/data5/CNP0003934/CNS0676052/CNX0582560/CNR0675775/T2109199090.rm.1.fq.gz	https://ftp.cngb.org/pub/CNSA/data5/CNP0003934/CNS0676052/CNX0582560/CNR0675775/T2109199090.rm.2.fq.gz
T2109199091	C	SH	688218662	103000000000	437023484	65553522600	36.4993	8023	34415379	9208	https://ftp.cngb.org/pub/CNSA/data5/CNP0003934/CNS0675733/CNX0582241/CNR0675456/T2109199091.rm.1.fq.gz	https://ftp.cngb.org/pub/CNSA/data5/CNP0003934/CNS0675733/CNX0582241/CNR0675456/T2109199091.rm.2.fq.gz
T2109199092	D	SH	1039820756	156000000000	778061844	117000000000	25.1735	6726	34750515	18024	https://ftp.cngb.org/pub/CNSA/data5/CNP0003934/CNS0675978/CNX0582486/CNR0675701/T2109199092.rm.1.fq.gz	https://ftp.cngb.org/pub/CNSA/data5/CNP0003934/CNS0675978/CNX0582486/CNR0675701/T2109199092.rm.2.fq.gz
T2109199093	A	SH	776909894	117000000000	529164016	79374602400	31.8886	8835	33589968	6281	https://ftp.cngb.org/pub/CNSA/data5/CNP0003934/CNS0675731/CNX0582239/CNR0675454/T2109199093.rm.1.fq.gz	https://ftp.cngb.org/pub/CNSA/data5/CNP0003934/CNS0675731/CNX0582239/CNR0675454/T2109199093.rm.2.fq.gz
T2109199094	B	SH	771092526	116000000000	614673398	92201009700	20.2854	10042	34389570	5259	https://ftp.cngb.org/pub/CNSA/data5/CNP0003934/CNS0675903/CNX0582411/CNR0675626/T2109199094.rm.1.fq.gz	https://ftp.cngb.org/pub/CNSA/data5/CNP0003934/CNS0675903/CNX0582411/CNR0675626/T2109199094.rm.2.fq.gz
T2109199095	C	SH	549024176	82353626400	408216848	61232527200	25.6468	9449	27319276	3722	https://ftp.cngb.org/pub/CNSA/data5/CNP0003934/CNS0675729/CNX0582237/CNR0675452/T2109199095.rm.1.fq.gz	https://ftp.cngb.org/pub/CNSA/data5/CNP0003934/CNS0675729/CNX0582237/CNR0675452/T2109199095.rm.2.fq.gz
T2109199096	D	SH	920460394	138000000000	674196160	101000000000	26.7545	12263	41086957	4788	https://ftp.cngb.org/pub/CNSA/data5/CNP0003934/CNS0675996/CNX0582504/CNR0675719/T2109199096.rm.1.fq.gz	https://ftp.cngb.org/pub/CNSA/data5/CNP0003934/CNS0675996/CNX0582504/CNR0675719/T2109199096.rm.2.fq.gz
T2109199097	A	SH	841106468	126000000000	644122418	96618362700	23.4196	10517	32303280	4089	https://ftp.cngb.org/pub/CNSA/data5/CNP0003934/CNS0675949/CNX0582457/CNR0675672/T2109199097.rm.1.fq.gz	https://ftp.cngb.org/pub/CNSA/data5/CNP0003934/CNS0675949/CNX0582457/CNR0675672/T2109199097.rm.2.fq.gz
T2109199098	B	SH	728005284	109000000000	596547238	89482085700	18.0573	5251	26484477	14695	https://ftp.cngb.org/pub/CNSA/data5/CNP0003934/CNS0675879/CNX0582387/CNR0675602/T2109199098.rm.1.fq.gz	https://ftp.cngb.org/pub/CNSA/data5/CNP0003934/CNS0675879/CNX0582387/CNR0675602/T2109199098.rm.2.fq.gz
T2109199099	C	SH	601236614	90185492100	408474600	61271190000	32.0609	5736	21774078	6464	https://ftp.cngb.org/pub/CNSA/data5/CNP0003934/CNS0675728/CNX0582236/CNR0675451/T2109199099.rm.1.fq.gz	https://ftp.cngb.org/pub/CNSA/data5/CNP0003934/CNS0675728/CNX0582236/CNR0675451/T2109199099.rm.2.fq.gz
T2109199100	D	SH	588194554	88229183100	444660038	66699005700	24.4026	10132	58128915	20839	https://ftp.cngb.org/pub/CNSA/data5/CNP0003934/CNS0675784/CNX0582292/CNR0675507/T2109199100.rm.1.fq.gz	https://ftp.cngb.org/pub/CNSA/data5/CNP0003934/CNS0675784/CNX0582292/CNR0675507/T2109199100.rm.2.fq.gz
T2109199101	A	SH	699837550	105000000000	521202798	78180419700	25.5252	3439	21818353	17107	https://ftp.cngb.org/pub/CNSA/data5/CNP0003934/CNS0675982/CNX0582490/CNR0675705/T2109199101.rm.1.fq.gz	https://ftp.cngb.org/pub/CNSA/data5/CNP0003934/CNS0675982/CNX0582490/CNR0675705/T2109199101.rm.2.fq.gz
T2109199102	B	SH	471342462	70701369300	338195248	50729287200	28.2485	5700	27499717	17686	https://ftp.cngb.org/pub/CNSA/data5/CNP0003934/CNS0675780/CNX0582288/CNR0675503/T2109199102.rm.1.fq.gz	https://ftp.cngb.org/pub/CNSA/data5/CNP0003934/CNS0675780/CNX0582288/CNR0675503/T2109199102.rm.2.fq.gz
T2109199103	C	SH	627619948	94142992200	480361834	72054275100	23.4629	7292	26900771	6068	https://ftp.cngb.org/pub/CNSA/data5/CNP0003934/CNS0675950/CNX0582458/CNR0675673/T2109199103.rm.1.fq.gz	https://ftp.cngb.org/pub/CNSA/data5/CNP0003934/CNS0675950/CNX0582458/CNR0675673/T2109199103.rm.2.fq.gz
T2109199104	D	SH	671327838	101000000000	552452104	82867815600	17.7076	11143	52378189	9088	https://ftp.cngb.org/pub/CNSA/data5/CNP0003934/CNS0675874/CNX0582382/CNR0675597/T2109199104.rm.1.fq.gz	https://ftp.cngb.org/pub/CNSA/data5/CNP0003934/CNS0675874/CNX0582382/CNR0675597/T2109199104.rm.2.fq.gz
T2109199105	A	SH	1115753696	167000000000	577674154	86651123100	48.2257	3248	14322719	11526	https://ftp.cngb.org/pub/CNSA/data5/CNP0003934/CNS0676206/CNX0582714/CNR0675929/T2109199105.rm.1.fq.gz	https://ftp.cngb.org/pub/CNSA/data5/CNP0003934/CNS0676206/CNX0582714/CNR0675929/T2109199105.rm.2.fq.gz
T2109199106	B	SH	582969078	87445361700	402448290	60367243500	30.9658	5319	24906993	8151	https://ftp.cngb.org/pub/CNSA/data5/CNP0003934/CNS0676044/CNX0582552/CNR0675767/T2109199106.rm.1.fq.gz	https://ftp.cngb.org/pub/CNSA/data5/CNP0003934/CNS0676044/CNX0582552/CNR0675767/T2109199106.rm.2.fq.gz
T2109199107	C	SH	1101204014	165000000000	619386076	92907911400	43.7537	5517	24468888	10282	https://ftp.cngb.org/pub/CNSA/data5/CNP0003934/CNS0676162/CNX0582670/CNR0675885/T2109199107.rm.1.fq.gz	https://ftp.cngb.org/pub/CNSA/data5/CNP0003934/CNS0676162/CNX0582670/CNR0675885/T2109199107.rm.2.fq.gz
T2109199108	D	SH	1289327928	193000000000	647672654	97150898100	49.7666	5379	17513018	4448	https://ftp.cngb.org/pub/CNSA/data5/CNP0003934/CNS0676221/CNX0582729/CNR0675944/T2109199108.rm.1.fq.gz	https://ftp.cngb.org/pub/CNSA/data5/CNP0003934/CNS0676221/CNX0582729/CNR0675944/T2109199108.rm.2.fq.gz
T2109199109	A	SH	408040636	61206095400	281788182	42268227300	30.9411	5134	27376141	24324	https://ftp.cngb.org/pub/CNSA/data5/CNP0003934/CNS0675774/CNX0582282/CNR0675497/T2109199109.rm.1.fq.gz	https://ftp.cngb.org/pub/CNSA/data5/CNP0003934/CNS0675774/CNX0582282/CNR0675497/T2109199109.rm.2.fq.gz
T2109199110	B	SH	695287164	104000000000	617320884	92598132600	11.2135	5841	29335301	10713	https://ftp.cngb.org/pub/CNSA/data5/CNP0003934/CNS0675800/CNX0582308/CNR0675523/T2109199110.rm.1.fq.gz	https://ftp.cngb.org/pub/CNSA/data5/CNP0003934/CNS0675800/CNX0582308/CNR0675523/T2109199110.rm.2.fq.gz
T2109199111	C	SH	496106932	74416039800	407295180	61094277000	17.9017	4477	10481320	2598	https://ftp.cngb.org/pub/CNSA/data5/CNP0003934/CNS0675877/CNX0582385/CNR0675600/T2109199111.rm.1.fq.gz	https://ftp.cngb.org/pub/CNSA/data5/CNP0003934/CNS0675877/CNX0582385/CNR0675600/T2109199111.rm.2.fq.gz
T2109199112	D	SH	494310088	74146513200	430026422	64503963300	13.0047	5234	21202039	7699	https://ftp.cngb.org/pub/CNSA/data5/CNP0003934/CNS0675814/CNX0582322/CNR0675537/T2109199112.rm.1.fq.gz	https://ftp.cngb.org/pub/CNSA/data5/CNP0003934/CNS0675814/CNX0582322/CNR0675537/T2109199112.rm.2.fq.gz
T2109199113	A	SH	894977188	134000000000	553410452	83011567800	38.1649	3374	21498650	22995	https://ftp.cngb.org/pub/CNSA/data5/CNP0003934/CNS0676121/CNX0582629/CNR0675844/T2109199113.rm.1.fq.gz	https://ftp.cngb.org/pub/CNSA/data5/CNP0003934/CNS0676121/CNX0582629/CNR0675844/T2109199113.rm.2.fq.gz
T2109199114	B	SH	821671152	123000000000	490977322	73646598300	40.2465	3205	14343643	10039	https://ftp.cngb.org/pub/CNSA/data5/CNP0003934/CNS0676138/CNX0582646/CNR0675861/T2109199114.rm.1.fq.gz	https://ftp.cngb.org/pub/CNSA/data5/CNP0003934/CNS0676138/CNX0582646/CNR0675861/T2109199114.rm.2.fq.gz
T2109199116	D	SH	1013921878	152000000000	638738130	95810719500	37.0032	4882	17869214	6047	https://ftp.cngb.org/pub/CNSA/data5/CNP0003934/CNS0676112/CNX0582620/CNR0675835/T2109199116.rm.1.fq.gz	https://ftp.cngb.org/pub/CNSA/data5/CNP0003934/CNS0676112/CNX0582620/CNR0675835/T2109199116.rm.2.fq.gz
T2109199117	A	SH	815641148	122000000000	576889856	39068336962	68.0674	4712	25356165	22794	https://ftp.cngb.org/pub/CNSA/data5/CNP0003934/CNS0676413/CNX0582921/CNR0676136/T2109199117.rm.1.fq.gz	https://ftp.cngb.org/pub/CNSA/data5/CNP0003934/CNS0676413/CNX0582921/CNR0676136/T2109199117.rm.2.fq.gz
T2109199118	B	SH	487178676	73076801400	379388304	56908245600	22.1254	6277	23463858	5777	https://ftp.cngb.org/pub/CNSA/data5/CNP0003934/CNS0675929/CNX0582437/CNR0675652/T2109199118.rm.1.fq.gz	https://ftp.cngb.org/pub/CNSA/data5/CNP0003934/CNS0675929/CNX0582437/CNR0675652/T2109199118.rm.2.fq.gz
T2109199119	C	SH	701849356	105000000000	519909330	77986399500	25.9229	5223	24331317	9153	https://ftp.cngb.org/pub/CNSA/data5/CNP0003934/CNS0675986/CNX0582494/CNR0675709/T2109199119.rm.1.fq.gz	https://ftp.cngb.org/pub/CNSA/data5/CNP0003934/CNS0675986/CNX0582494/CNR0675709/T2109199119.rm.2.fq.gz
T2109199120	D	SH	461264430	69189664500	394343832	59151574800	14.5081	4923	18901004	5624	https://ftp.cngb.org/pub/CNSA/data5/CNP0003934/CNS0675824/CNX0582332/CNR0675547/T2109199120.rm.1.fq.gz	https://ftp.cngb.org/pub/CNSA/data5/CNP0003934/CNS0675824/CNX0582332/CNR0675547/T2109199120.rm.2.fq.gz
T2109199121	A	SH	1060838424	159000000000	598852058	89827808700	43.5492	4059	20036795	11184	https://ftp.cngb.org/pub/CNSA/data5/CNP0003934/CNS0676159/CNX0582667/CNR0675882/T2109199121.rm.1.fq.gz	https://ftp.cngb.org/pub/CNSA/data5/CNP0003934/CNS0676159/CNX0582667/CNR0675882/T2109199121.rm.2.fq.gz
T2109199122	B	SH	717446552	108000000000	484681524	72702228600	32.4435	3489	28276853	20146	https://ftp.cngb.org/pub/CNSA/data5/CNP0003934/CNS0676062/CNX0582570/CNR0675785/T2109199122.rm.1.fq.gz	https://ftp.cngb.org/pub/CNSA/data5/CNP0003934/CNS0676062/CNX0582570/CNR0675785/T2109199122.rm.2.fq.gz
T2109199123	C	SH	1299352858	195000000000	407343382	61101507300	68.6503	12169	28437433	2401	https://ftp.cngb.org/pub/CNSA/data5/CNP0003934/CNS0676415/CNX0582923/CNR0676138/T2109199123.rm.1.fq.gz	https://ftp.cngb.org/pub/CNSA/data5/CNP0003934/CNS0676415/CNX0582923/CNR0676138/T2109199123.rm.2.fq.gz
T2109199124	D	SH	1136159148	170000000000	624076334	93611450100	45.0714	6559	21318572	4943	https://ftp.cngb.org/pub/CNSA/data5/CNP0003934/CNS0676181/CNX0582689/CNR0675904/T2109199124.rm.1.fq.gz	https://ftp.cngb.org/pub/CNSA/data5/CNP0003934/CNS0676181/CNX0582689/CNR0675904/T2109199124.rm.2.fq.gz
T2109199125	A	SH	651291338	97693700700	476527862	71479179300	26.8334	4653	18739673	7309	https://ftp.cngb.org/pub/CNSA/data5/CNP0003934/CNS0675999/CNX0582507/CNR0675722/T2109199125.rm.1.fq.gz	https://ftp.cngb.org/pub/CNSA/data5/CNP0003934/CNS0675999/CNX0582507/CNR0675722/T2109199125.rm.2.fq.gz
T2109199126	B	SH	563282276	84492341400	442547196	66382079400	21.4342	5915	26257210	9796	https://ftp.cngb.org/pub/CNSA/data5/CNP0003934/CNS0675917/CNX0582425/CNR0675640/T2109199126.rm.1.fq.gz	https://ftp.cngb.org/pub/CNSA/data5/CNP0003934/CNS0675917/CNX0582425/CNR0675640/T2109199126.rm.2.fq.gz
T2109199127	C	SH	651163834	97674575100	480287136	72043070400	26.2417	6535	19589111	4161	https://ftp.cngb.org/pub/CNSA/data5/CNP0003934/CNS0675990/CNX0582498/CNR0675713/T2109199127.rm.1.fq.gz	https://ftp.cngb.org/pub/CNSA/data5/CNP0003934/CNS0675990/CNX0582498/CNR0675713/T2109199127.rm.2.fq.gz
T2109199128	D	SH	710835020	107000000000	465927372	69889105800	34.4535	5603	16835623	4026	https://ftp.cngb.org/pub/CNSA/data5/CNP0003934/CNS0676080/CNX0582588/CNR0675803/T2109199128.rm.1.fq.gz	https://ftp.cngb.org/pub/CNSA/data5/CNP0003934/CNS0676080/CNX0582588/CNR0675803/T2109199128.rm.2.fq.gz
T2109199129	A	SH	946898426	142000000000	770482858	116000000000	18.6309	7272	31792275	14236	https://ftp.cngb.org/pub/CNSA/data5/CNP0003934/CNS0675888/CNX0582396/CNR0675611/T2109199129.rm.1.fq.gz	https://ftp.cngb.org/pub/CNSA/data5/CNP0003934/CNS0675888/CNX0582396/CNR0675611/T2109199129.rm.2.fq.gz
T2109199130	B	SH	150048556	22507283400	121361764	18204264600	19.1183	3951	21685328	14330	https://ftp.cngb.org/pub/CNSA/data5/CNP0003934/CNS0675771/CNX0582279/CNR0675494/T2109199130.rm.1.fq.gz	https://ftp.cngb.org/pub/CNSA/data5/CNP0003934/CNS0675771/CNX0582279/CNR0675494/T2109199130.rm.2.fq.gz
T2109199131	C	SH	643821982	96573297300	537186014	80577902100	16.563	6205	30863930	11660	https://ftp.cngb.org/pub/CNSA/data5/CNP0003934/CNS0675854/CNX0582362/CNR0675577/T2109199131.rm.1.fq.gz	https://ftp.cngb.org/pub/CNSA/data5/CNP0003934/CNS0675854/CNX0582362/CNR0675577/T2109199131.rm.2.fq.gz
T2109199132	D	SH	658471380	98770707000	470862404	70629360600	28.4916	5461	22908553	9496	https://ftp.cngb.org/pub/CNSA/data5/CNP0003934/CNS0676020/CNX0582528/CNR0675743/T2109199132.rm.1.fq.gz	https://ftp.cngb.org/pub/CNSA/data5/CNP0003934/CNS0676020/CNX0582528/CNR0675743/T2109199132.rm.2.fq.gz
T2109199133	A	SH	596222024	89433303600	518149718	77722457700	13.0945	9208	33986440	5695	https://ftp.cngb.org/pub/CNSA/data5/CNP0003934/CNS0675815/CNX0582323/CNR0675538/T2109199133.rm.1.fq.gz	https://ftp.cngb.org/pub/CNSA/data5/CNP0003934/CNS0675815/CNX0582323/CNR0675538/T2109199133.rm.2.fq.gz
T2109199134	B	SH	689623650	103000000000	587322766	88098414900	14.8343	8768	27698100	4276	https://ftp.cngb.org/pub/CNSA/data5/CNP0003934/CNS0675832/CNX0582340/CNR0675555/T2109199134.rm.1.fq.gz	https://ftp.cngb.org/pub/CNSA/data5/CNP0003934/CNS0675832/CNX0582340/CNR0675555/T2109199134.rm.2.fq.gz
T2109199135	C	SH	763252916	114000000000	384849020	57727353000	49.5778	4900	26484334	12207	https://ftp.cngb.org/pub/CNSA/data5/CNP0003934/CNS0676220/CNX0582728/CNR0675943/T2109199135.rm.1.fq.gz	https://ftp.cngb.org/pub/CNSA/data5/CNP0003934/CNS0676220/CNX0582728/CNR0675943/T2109199135.rm.2.fq.gz
T2109199136	D	SH	875637136	131000000000	378661970	56799295500	56.7558	7458	35575265	10469	https://ftp.cngb.org/pub/CNSA/data5/CNP0003934/CNS0676291/CNX0582799/CNR0676014/T2109199136.rm.1.fq.gz	https://ftp.cngb.org/pub/CNSA/data5/CNP0003934/CNS0676291/CNX0582799/CNR0676014/T2109199136.rm.2.fq.gz
T2109199137	A	SH	944560592	142000000000	531663538	79749530700	43.7131	4039	19681971	12942	https://ftp.cngb.org/pub/CNSA/data5/CNP0003934/CNS0676161/CNX0582669/CNR0675884/T2109199137.rm.1.fq.gz	https://ftp.cngb.org/pub/CNSA/data5/CNP0003934/CNS0676161/CNX0582669/CNR0675884/T2109199137.rm.2.fq.gz
T2109199138	B	SH	550039428	82505914200	460500586	69075087900	16.2786	3985	22357443	17952	https://ftp.cngb.org/pub/CNSA/data5/CNP0003934/CNS0675849/CNX0582357/CNR0675572/T2109199138.rm.1.fq.gz	https://ftp.cngb.org/pub/CNSA/data5/CNP0003934/CNS0675849/CNX0582357/CNR0675572/T2109199138.rm.2.fq.gz
T2109199139	C	SH	765890116	115000000000	447563840	67134576000	41.5629	11156	45853944	7953	https://ftp.cngb.org/pub/CNSA/data5/CNP0003934/CNS0676150/CNX0582658/CNR0675873/T2109199139.rm.1.fq.gz	https://ftp.cngb.org/pub/CNSA/data5/CNP0003934/CNS0676150/CNX0582658/CNR0675873/T2109199139.rm.2.fq.gz
T2109199140	D	SH	218330724	32749608600	157486148	23622922200	27.8681	10583	43783428	8037	https://ftp.cngb.org/pub/CNSA/data5/CNP0003934/CNS0675789/CNX0582297/CNR0675512/T2109199140.rm.1.fq.gz	https://ftp.cngb.org/pub/CNSA/data5/CNP0003934/CNS0675789/CNX0582297/CNR0675512/T2109199140.rm.2.fq.gz
T2109199141	A	SH	1523125020	228000000000	242767870	36415180500	84.0612	1958	13941962	28640	https://ftp.cngb.org/pub/CNSA/data5/CNP0003934/CNS0676464/CNX0582972/CNR0676187/T2109199141.rm.1.fq.gz	https://ftp.cngb.org/pub/CNSA/data5/CNP0003934/CNS0676464/CNX0582972/CNR0676187/T2109199141.rm.2.fq.gz
T2109199142	B	SH	977440560	147000000000	581091044	87163656600	40.5497	2781	16070590	11641	https://ftp.cngb.org/pub/CNSA/data5/CNP0003934/CNS0676141/CNX0582649/CNR0675864/T2109199142.rm.1.fq.gz	https://ftp.cngb.org/pub/CNSA/data5/CNP0003934/CNS0676141/CNX0582649/CNR0675864/T2109199142.rm.2.fq.gz
T2109199143	C	SH	1383893946	208000000000	822513460	123000000000	40.5653	5197	19689726	6288	https://ftp.cngb.org/pub/CNSA/data5/CNP0003934/CNS0676142/CNX0582650/CNR0675865/T2109199143.rm.1.fq.gz	https://ftp.cngb.org/pub/CNSA/data5/CNP0003934/CNS0676142/CNX0582650/CNR0675865/T2109199143.rm.2.fq.gz
T2109199144	D	SH	1014512474	152000000000	472455652	70868347800	53.4303	5397	23282173	7477	https://ftp.cngb.org/pub/CNSA/data5/CNP0003934/CNS0676256/CNX0582764/CNR0675979/T2109199144.rm.1.fq.gz	https://ftp.cngb.org/pub/CNSA/data5/CNP0003934/CNS0676256/CNX0582764/CNR0675979/T2109199144.rm.2.fq.gz
T2109199145	A	SH	214386820	32158023000	168781190	25317178500	21.2726	3162	14040573	7865	https://ftp.cngb.org/pub/CNSA/data5/CNP0003934/CNS0675915/CNX0582423/CNR0675638/T2109199145.rm.1.fq.gz	https://ftp.cngb.org/pub/CNSA/data5/CNP0003934/CNS0675915/CNX0582423/CNR0675638/T2109199145.rm.2.fq.gz
T2109199146	B	SH	930141356	140000000000	680205232	102000000000	26.8708	1488	10763948	16130	https://ftp.cngb.org/pub/CNSA/data5/CNP0003934/CNS0676000/CNX0582508/CNR0675723/T2109199146.rm.1.fq.gz	https://ftp.cngb.org/pub/CNSA/data5/CNP0003934/CNS0676000/CNX0582508/CNR0675723/T2109199146.rm.2.fq.gz
T2109199147	C	SH	705105528	106000000000	596171580	89425737000	15.4493	7803	31990950	8542	https://ftp.cngb.org/pub/CNSA/data5/CNP0003934/CNS0675842/CNX0582350/CNR0675565/T2109199147.rm.1.fq.gz	https://ftp.cngb.org/pub/CNSA/data5/CNP0003934/CNS0675842/CNX0582350/CNR0675565/T2109199147.rm.2.fq.gz
T2109199148	D	SH	768933498	115000000000	485842448	72876367200	36.8161	7627	28734623	5987	https://ftp.cngb.org/pub/CNSA/data5/CNP0003934/CNS0676110/CNX0582618/CNR0675833/T2109199148.rm.1.fq.gz	https://ftp.cngb.org/pub/CNSA/data5/CNP0003934/CNS0676110/CNX0582618/CNR0675833/T2109199148.rm.2.fq.gz
T2109199149	A	SH	1005241344	151000000000	421821686	63273252900	58.0378	4972	21393471	7327	https://ftp.cngb.org/pub/CNSA/data5/CNP0003934/CNS0676307/CNX0582815/CNR0676030/T2109199149.rm.1.fq.gz	https://ftp.cngb.org/pub/CNSA/data5/CNP0003934/CNS0676307/CNX0582815/CNR0676030/T2109199149.rm.2.fq.gz
T2109199150	B	SH	976913652	147000000000	428981206	64347177622	56.0881	7617	39555530	10739	https://ftp.cngb.org/pub/CNSA/data5/CNP0003934/CNS0676286/CNX0582794/CNR0676009/T2109199150.rm.1.fq.gz	https://ftp.cngb.org/pub/CNSA/data5/CNP0003934/CNS0676286/CNX0582794/CNR0676009/T2109199150.rm.2.fq.gz
T2109199151	C	SH	1143714760	172000000000	816964470	123000000000	28.5692	6452	34947877	11998	https://ftp.cngb.org/pub/CNSA/data5/CNP0003934/CNS0676023/CNX0582531/CNR0675746/T2109199151.rm.1.fq.gz	https://ftp.cngb.org/pub/CNSA/data5/CNP0003934/CNS0676023/CNX0582531/CNR0675746/T2109199151.rm.2.fq.gz
T2109199152	D	SH	897835340	135000000000	464969762	69745464300	48.2121	9188	36509042	6169	https://ftp.cngb.org/pub/CNSA/data5/CNP0003934/CNS0676205/CNX0582713/CNR0675928/T2109199152.rm.1.fq.gz	https://ftp.cngb.org/pub/CNSA/data5/CNP0003934/CNS0676205/CNX0582713/CNR0675928/T2109199152.rm.2.fq.gz
T2109199153	A	SH	1233614248	185000000000	373621660	56043249000	69.7133	7951	31257843	6553	https://ftp.cngb.org/pub/CNSA/data5/CNP0003934/CNS0676424/CNX0582932/CNR0676147/T2109199153.rm.1.fq.gz	https://ftp.cngb.org/pub/CNSA/data5/CNP0003934/CNS0676424/CNX0582932/CNR0676147/T2109199153.rm.2.fq.gz
T2109199154	B	SH	1232094238	185000000000	379002004	56850300600	69.2392	8327	28227254	5384	https://ftp.cngb.org/pub/CNSA/data5/CNP0003934/CNS0676419/CNX0582927/CNR0676142/T2109199154.rm.1.fq.gz	https://ftp.cngb.org/pub/CNSA/data5/CNP0003934/CNS0676419/CNX0582927/CNR0676142/T2109199154.rm.2.fq.gz
T2109199155	C	SH	929115368	139000000000	702965396	105000000000	24.3404	5447	18681392	5019	https://ftp.cngb.org/pub/CNSA/data5/CNP0003934/CNS0675965/CNX0582473/CNR0675688/T2109199155.rm.1.fq.gz	https://ftp.cngb.org/pub/CNSA/data5/CNP0003934/CNS0675965/CNX0582473/CNR0675688/T2109199155.rm.2.fq.gz
T2109199156	D	SH	1206097054	181000000000	410898470	61634770500	65.9316	5663	15815084	3503	https://ftp.cngb.org/pub/CNSA/data5/CNP0003934/CNS0676396/CNX0582904/CNR0676119/T2109199156.rm.1.fq.gz	https://ftp.cngb.org/pub/CNSA/data5/CNP0003934/CNS0676396/CNX0582904/CNR0676119/T2109199156.rm.2.fq.gz
T2109199157	A	SH	1000646868	150000000000	724306700	109000000000	27.6162	12207	51424263	7865	https://ftp.cngb.org/pub/CNSA/data5/CNP0003934/CNS0676011/CNX0582519/CNR0675734/T2109199157.rm.1.fq.gz	https://ftp.cngb.org/pub/CNSA/data5/CNP0003934/CNS0676011/CNX0582519/CNR0675734/T2109199157.rm.2.fq.gz
T2109199158	B	SH	1045854476	157000000000	302316614	45347492100	71.0938	4549	26412938	15416	https://ftp.cngb.org/pub/CNSA/data5/CNP0003934/CNS0676435/CNX0582943/CNR0676158/T2109199158.rm.1.fq.gz	https://ftp.cngb.org/pub/CNSA/data5/CNP0003934/CNS0676435/CNX0582943/CNR0676158/T2109199158.rm.2.fq.gz
T2109199159	C	SH	829833542	124000000000	738077442	111000000000	11.0572	13924	67058628	11369	https://ftp.cngb.org/pub/CNSA/data5/CNP0003934/CNS0675798/CNX0582306/CNR0675521/T2109199159.rm.1.fq.gz	https://ftp.cngb.org/pub/CNSA/data5/CNP0003934/CNS0675798/CNX0582306/CNR0675521/T2109199159.rm.2.fq.gz
T2109199160	D	SH	1258246214	189000000000	966228774	145000000000	23.2083	20435	65409978	4765	https://ftp.cngb.org/pub/CNSA/data5/CNP0003934/CNS0675945/CNX0582453/CNR0675668/T2109199160.rm.1.fq.gz	https://ftp.cngb.org/pub/CNSA/data5/CNP0003934/CNS0675945/CNX0582453/CNR0675668/T2109199160.rm.2.fq.gz
T2109199161	A	SH	540015218	81002282700	468691620	36523196754	54.9109	5815	19930958	4739	https://ftp.cngb.org/pub/CNSA/data5/CNP0003934/CNS0676274/CNX0582782/CNR0675997/T2109199161.rm.1.fq.gz	https://ftp.cngb.org/pub/CNSA/data5/CNP0003934/CNS0676274/CNX0582782/CNR0675997/T2109199161.rm.2.fq.gz
T2109199162	B	SH	863792166	130000000000	401581416	60237212400	53.5095	5023	31921582	22366	https://ftp.cngb.org/pub/CNSA/data5/CNP0003934/CNS0676258/CNX0582766/CNR0675981/T2109199162.rm.1.fq.gz	https://ftp.cngb.org/pub/CNSA/data5/CNP0003934/CNS0676258/CNX0582766/CNR0675981/T2109199162.rm.2.fq.gz
T2109199163	C	SH	1075530622	161000000000	407393800	61109069702	62.1216	17678	70489703	6599	https://ftp.cngb.org/pub/CNSA/data5/CNP0003934/CNS0676346/CNX0582854/CNR0676069/T2109199163.rm.1.fq.gz	https://ftp.cngb.org/pub/CNSA/data5/CNP0003934/CNS0676346/CNX0582854/CNR0676069/T2109199163.rm.2.fq.gz
T2109199164	D	SH	1317704474	198000000000	394911613	59236741950	70.0303	13687	57200260	7370	https://ftp.cngb.org/pub/CNSA/data5/CNP0003934/CNS0676428/CNX0582936/CNR0676151/T2109199164.rm.1.fq.gz	https://ftp.cngb.org/pub/CNSA/data5/CNP0003934/CNS0676428/CNX0582936/CNR0676151/T2109199164.rm.2.fq.gz
T2109199165	A	SH	915562520	137000000000	420455630	63068344500	54.0768	12441	38941945	4016	https://ftp.cngb.org/pub/CNSA/data5/CNP0003934/CNS0676266/CNX0582774/CNR0675989/T2109199165.rm.1.fq.gz	https://ftp.cngb.org/pub/CNSA/data5/CNP0003934/CNS0676266/CNX0582774/CNR0675989/T2109199165.rm.2.fq.gz
T2109199166	B	SH	1032320830	155000000000	873854588	131000000000	15.3505	6909	30623508	7798	https://ftp.cngb.org/pub/CNSA/data5/CNP0003934/CNS0675840/CNX0582348/CNR0675563/T2109199166.rm.1.fq.gz	https://ftp.cngb.org/pub/CNSA/data5/CNP0003934/CNS0675840/CNX0582348/CNR0675563/T2109199166.rm.2.fq.gz
T2109199167	C	SH	992767616	149000000000	426900826	64035123900	56.9989	9169	36147973	6735	https://ftp.cngb.org/pub/CNSA/data5/CNP0003934/CNS0676297/CNX0582805/CNR0676020/T2109199167.rm.1.fq.gz	https://ftp.cngb.org/pub/CNSA/data5/CNP0003934/CNS0676297/CNX0582805/CNR0676020/T2109199167.rm.2.fq.gz
T2109199168	D	SH	1381889182	207000000000	557442742	83616411300	59.6608	10927	30406870	3263	https://ftp.cngb.org/pub/CNSA/data5/CNP0003934/CNS0676318/CNX0582826/CNR0676041/T2109199168.rm.1.fq.gz	https://ftp.cngb.org/pub/CNSA/data5/CNP0003934/CNS0676318/CNX0582826/CNR0676041/T2109199168.rm.2.fq.gz
T2109199169	A	SH	950449780	143000000000	440177078	66026561700	53.6875	11544	48795171	8401	https://ftp.cngb.org/pub/CNSA/data5/CNP0003934/CNS0676261/CNX0582769/CNR0675984/T2109199169.rm.1.fq.gz	https://ftp.cngb.org/pub/CNSA/data5/CNP0003934/CNS0676261/CNX0582769/CNR0675984/T2109199169.rm.2.fq.gz
T2109199170	B	SH	1218487482	183000000000	352950388	52942558200	71.0337	12333	35209229	3300	https://ftp.cngb.org/pub/CNSA/data5/CNP0003934/CNS0676433/CNX0582941/CNR0676156/T2109199170.rm.1.fq.gz	https://ftp.cngb.org/pub/CNSA/data5/CNP0003934/CNS0676433/CNX0582941/CNR0676156/T2109199170.rm.2.fq.gz
T2109199171	C	SH	1047385888	157000000000	892152904	134000000000	14.821	19205	75119260	6614	https://ftp.cngb.org/pub/CNSA/data5/CNP0003934/CNS0675831/CNX0582339/CNR0675554/T2109199171.rm.1.fq.gz	https://ftp.cngb.org/pub/CNSA/data5/CNP0003934/CNS0675831/CNX0582339/CNR0675554/T2109199171.rm.2.fq.gz
T2109199172	D	SH	867596202	130000000000	448131760	67219764000	48.3479	17170	51378643	3729	https://ftp.cngb.org/pub/CNSA/data5/CNP0003934/CNS0676207/CNX0582715/CNR0675930/T2109199172.rm.1.fq.gz	https://ftp.cngb.org/pub/CNSA/data5/CNP0003934/CNS0676207/CNX0582715/CNR0675930/T2109199172.rm.2.fq.gz
T2109199173	A	SH	1131759726	170000000000	414851728	62227759200	63.3445	20124	59859619	3862	https://ftp.cngb.org/pub/CNSA/data5/CNP0003934/CNS0676366/CNX0582874/CNR0676089/T2109199173.rm.1.fq.gz	https://ftp.cngb.org/pub/CNSA/data5/CNP0003934/CNS0676366/CNX0582874/CNR0676089/T2109199173.rm.2.fq.gz
T2109199174	B	SH	1202788412	180000000000	346978140	52046721000	71.1522	20413	57770717	3436	https://ftp.cngb.org/pub/CNSA/data5/CNP0003934/CNS0676437/CNX0582945/CNR0676160/T2109199174.rm.1.fq.gz	https://ftp.cngb.org/pub/CNSA/data5/CNP0003934/CNS0676437/CNX0582945/CNR0676160/T2109199174.rm.2.fq.gz
T2109199175	C	SH	902466374	135000000000	743606388	112000000000	17.6029	19825	66327354	4725	https://ftp.cngb.org/pub/CNSA/data5/CNP0003934/CNS0675869/CNX0582377/CNR0675592/T2109199175.rm.1.fq.gz	https://ftp.cngb.org/pub/CNSA/data5/CNP0003934/CNS0675869/CNX0582377/CNR0675592/T2109199175.rm.2.fq.gz
T2109199176	D	SH	1005113796	151000000000	646233372	96935005800	35.7055	21685	83042376	6998	https://ftp.cngb.org/pub/CNSA/data5/CNP0003934/CNS0676099/CNX0582607/CNR0675822/T2109199176.rm.1.fq.gz	https://ftp.cngb.org/pub/CNSA/data5/CNP0003934/CNS0676099/CNX0582607/CNR0675822/T2109199176.rm.2.fq.gz
T2109199177	A	SH	70551274	10582691100	62678956	9401843400	11.1583	2089	5568945	3154	https://ftp.cngb.org/pub/CNSA/data5/CNP0003934/CNS0675799/CNX0582307/CNR0675522/T2109199177.rm.1.fq.gz	https://ftp.cngb.org/pub/CNSA/data5/CNP0003934/CNS0675799/CNX0582307/CNR0675522/T2109199177.rm.2.fq.gz
T2109199178	B	SH	109945610	16491841500	97085866	14562879900	11.6965	2271	11774147	44170	https://ftp.cngb.org/pub/CNSA/data5/CNP0003934/CNS0675805/CNX0582313/CNR0675528/T2109199178.rm.1.fq.gz	https://ftp.cngb.org/pub/CNSA/data5/CNP0003934/CNS0675805/CNX0582313/CNR0675528/T2109199178.rm.2.fq.gz
T2109199179	C	SH	933518010	140000000000	477864524	71679678600	48.8104	9252	38786456	12207	https://ftp.cngb.org/pub/CNSA/data5/CNP0003934/CNS0676210/CNX0582718/CNR0675933/T2109199179.rm.1.fq.gz	https://ftp.cngb.org/pub/CNSA/data5/CNP0003934/CNS0676210/CNX0582718/CNR0675933/T2109199179.rm.2.fq.gz
T2109199180	D	SH	1102766848	165000000000	367547552	55132132800	66.6704	18573	54778491	3889	https://ftp.cngb.org/pub/CNSA/data5/CNP0003934/CNS0676399/CNX0582907/CNR0676122/T2109199180.rm.1.fq.gz	https://ftp.cngb.org/pub/CNSA/data5/CNP0003934/CNS0676399/CNX0582907/CNR0676122/T2109199180.rm.2.fq.gz
T2109199181	A	SH	1523190964	228000000000	333835810	50075371500	78.0831	15862	38252499	2668	https://ftp.cngb.org/pub/CNSA/data5/CNP0003934/CNS0676460/CNX0582968/CNR0676183/T2109199181.rm.1.fq.gz	https://ftp.cngb.org/pub/CNSA/data5/CNP0003934/CNS0676460/CNX0582968/CNR0676183/T2109199181.rm.2.fq.gz
T2109199182	B	SH	693382832	104000000000	335174584	50276187600	51.661	4799	34920737	21965	https://ftp.cngb.org/pub/CNSA/data5/CNP0003934/CNS0676244/CNX0582752/CNR0675967/T2109199182.rm.1.fq.gz	https://ftp.cngb.org/pub/CNSA/data5/CNP0003934/CNS0676244/CNX0582752/CNR0675967/T2109199182.rm.2.fq.gz
T2109199183	C	SH	1199573188	180000000000	273910222	41086533300	77.166	12888	52049905	7481	https://ftp.cngb.org/pub/CNSA/data5/CNP0003934/CNS0676458/CNX0582966/CNR0676181/T2109199183.rm.1.fq.gz	https://ftp.cngb.org/pub/CNSA/data5/CNP0003934/CNS0676458/CNX0582966/CNR0676181/T2109199183.rm.2.fq.gz
T2109199184	D	SH	1957892232	294000000000	1132689124	170000000000	42.1475	24814	79936742	4227	https://ftp.cngb.org/pub/CNSA/data5/CNP0003934/CNS0676153/CNX0582661/CNR0675876/T2109199184.rm.1.fq.gz	https://ftp.cngb.org/pub/CNSA/data5/CNP0003934/CNS0676153/CNX0582661/CNR0675876/T2109199184.rm.2.fq.gz
T2109199185	A	SH	979974144	147000000000	188822534	28323380100	80.7319	5420	28150558	13475	https://ftp.cngb.org/pub/CNSA/data5/CNP0003934/CNS0676462/CNX0582970/CNR0676185/T2109199185.rm.1.fq.gz	https://ftp.cngb.org/pub/CNSA/data5/CNP0003934/CNS0676462/CNX0582970/CNR0676185/T2109199185.rm.2.fq.gz
T2109199186	B	SH	923820084	139000000000	288246042	43236906300	68.7985	4736	44571030	39327	https://ftp.cngb.org/pub/CNSA/data5/CNP0003934/CNS0676417/CNX0582925/CNR0676140/T2109199186.rm.1.fq.gz	https://ftp.cngb.org/pub/CNSA/data5/CNP0003934/CNS0676417/CNX0582925/CNR0676140/T2109199186.rm.2.fq.gz
T2109199187	C	SH	1166546496	175000000000	854835410	128000000000	26.7208	9407	43089376	8166	https://ftp.cngb.org/pub/CNSA/data5/CNP0003934/CNS0675995/CNX0582503/CNR0675718/T2109199187.rm.1.fq.gz	https://ftp.cngb.org/pub/CNSA/data5/CNP0003934/CNS0675995/CNX0582503/CNR0675718/T2109199187.rm.2.fq.gz
T2109199188	D	SH	937854738	141000000000	238052906	35707935900	74.6173	8810	34863155	7794	https://ftp.cngb.org/pub/CNSA/data5/CNP0003934/CNS0676451/CNX0582959/CNR0676174/T2109199188.rm.1.fq.gz	https://ftp.cngb.org/pub/CNSA/data5/CNP0003934/CNS0676451/CNX0582959/CNR0676174/T2109199188.rm.2.fq.gz
T2109199189	A	SH	1046719884	157000000000	690695998	104000000000	34.0133	23159	64236034	3300	https://ftp.cngb.org/pub/CNSA/data5/CNP0003934/CNS0676074/CNX0582582/CNR0675797/T2109199189.rm.1.fq.gz	https://ftp.cngb.org/pub/CNSA/data5/CNP0003934/CNS0676074/CNX0582582/CNR0675797/T2109199189.rm.2.fq.gz
T2109199190	B	SH	613069790	91960468500	461962290	69294343500	24.6477	9968	40165065	6781	https://ftp.cngb.org/pub/CNSA/data5/CNP0003934/CNS0675969/CNX0582477/CNR0675692/T2109199190.rm.1.fq.gz	https://ftp.cngb.org/pub/CNSA/data5/CNP0003934/CNS0675969/CNX0582477/CNR0675692/T2109199190.rm.2.fq.gz
T2109199191	C	SH	1177262610	177000000000	865757108	130000000000	26.4602	23139	79090737	5040	https://ftp.cngb.org/pub/CNSA/data5/CNP0003934/CNS0675991/CNX0582499/CNR0675714/T2109199191.rm.1.fq.gz	https://ftp.cngb.org/pub/CNSA/data5/CNP0003934/CNS0675991/CNX0582499/CNR0675714/T2109199191.rm.2.fq.gz
T2109199192	D	SH	1263428310	190000000000	825788972	124000000000	34.639	25857	88085548	5301	https://ftp.cngb.org/pub/CNSA/data5/CNP0003934/CNS0676085/CNX0582593/CNR0675808/T2109199192.rm.1.fq.gz	https://ftp.cngb.org/pub/CNSA/data5/CNP0003934/CNS0676085/CNX0582593/CNR0675808/T2109199192.rm.2.fq.gz
T2109199193	A	SH	1325026384	199000000000	967424846	145000000000	26.9883	14586	59705618	9577	https://ftp.cngb.org/pub/CNSA/data5/CNP0003934/CNS0676004/CNX0582512/CNR0675727/T2109199193.rm.1.fq.gz	https://ftp.cngb.org/pub/CNSA/data5/CNP0003934/CNS0676004/CNX0582512/CNR0675727/T2109199193.rm.2.fq.gz
T2109199194	B	SH	910838610	137000000000	711290608	107000000000	21.9082	12907	58808241	9308	https://ftp.cngb.org/pub/CNSA/data5/CNP0003934/CNS0675925/CNX0582433/CNR0675648/T2109199194.rm.1.fq.gz	https://ftp.cngb.org/pub/CNSA/data5/CNP0003934/CNS0675925/CNX0582433/CNR0675648/T2109199194.rm.2.fq.gz
T2109199195	C	SH	667691384	100000000000	497340470	74601070500	25.5134	8442	34240942	6518	https://ftp.cngb.org/pub/CNSA/data5/CNP0003934/CNS0675981/CNX0582489/CNR0675704/T2109199195.rm.1.fq.gz	https://ftp.cngb.org/pub/CNSA/data5/CNP0003934/CNS0675981/CNX0582489/CNR0675704/T2109199195.rm.2.fq.gz
T2109199196	D	SH	1056884986	159000000000	728416828	109000000000	31.0789	8678	25006422	3646	https://ftp.cngb.org/pub/CNSA/data5/CNP0003934/CNS0676045/CNX0582553/CNR0675768/T2109199196.rm.1.fq.gz	https://ftp.cngb.org/pub/CNSA/data5/CNP0003934/CNS0676045/CNX0582553/CNR0675768/T2109199196.rm.2.fq.gz
T2109199197	A	SH	972348156	146000000000	721464544	108000000000	25.8018	24861	79942480	4137	https://ftp.cngb.org/pub/CNSA/data5/CNP0003934/CNS0675985/CNX0582493/CNR0675708/T2109199197.rm.1.fq.gz	https://ftp.cngb.org/pub/CNSA/data5/CNP0003934/CNS0675985/CNX0582493/CNR0675708/T2109199197.rm.2.fq.gz
T2109199198	B	SH	595319070	89297860500	503622670	75543400500	15.4029	19737	83617107	7446	https://ftp.cngb.org/pub/CNSA/data5/CNP0003934/CNS0675841/CNX0582349/CNR0675564/T2109199198.rm.1.fq.gz	https://ftp.cngb.org/pub/CNSA/data5/CNP0003934/CNS0675841/CNX0582349/CNR0675564/T2109199198.rm.2.fq.gz
T2109199199	C	SH	1385183826	208000000000	570378872	85556830800	58.8229	14761	55554015	6038	https://ftp.cngb.org/pub/CNSA/data5/CNP0003934/CNS0676312/CNX0582820/CNR0676035/T2109199199.rm.1.fq.gz	https://ftp.cngb.org/pub/CNSA/data5/CNP0003934/CNS0676312/CNX0582820/CNR0676035/T2109199199.rm.2.fq.gz
T2109199200	D	SH	1253127488	188000000000	877259336	132000000000	29.9944	14145	49564442	5850	https://ftp.cngb.org/pub/CNSA/data5/CNP0003934/CNS0676039/CNX0582547/CNR0675762/T2109199200.rm.1.fq.gz	https://ftp.cngb.org/pub/CNSA/data5/CNP0003934/CNS0676039/CNX0582547/CNR0675762/T2109199200.rm.2.fq.gz
T2109199201	A	SH	1199351202	180000000000	844104790	127000000000	29.6199	8911	28400755	4261	https://ftp.cngb.org/pub/CNSA/data5/CNP0003934/CNS0676036/CNX0582544/CNR0675759/T2109199201.rm.1.fq.gz	https://ftp.cngb.org/pub/CNSA/data5/CNP0003934/CNS0676036/CNX0582544/CNR0675759/T2109199201.rm.2.fq.gz
T2109199202	B	SH	128883432	19332514800	102737146	15410571900	20.2868	5460	25916759	10422	https://ftp.cngb.org/pub/CNSA/data5/CNP0003934/CNS0675767/CNX0582275/CNR0675490/T2109199202.rm.1.fq.gz	https://ftp.cngb.org/pub/CNSA/data5/CNP0003934/CNS0675767/CNX0582275/CNR0675490/T2109199202.rm.2.fq.gz
T2109199203	C	SH	1337927280	201000000000	909857186	136000000000	31.995	18876	58756516	4428	https://ftp.cngb.org/pub/CNSA/data5/CNP0003934/CNS0676056/CNX0582564/CNR0675779/T2109199203.rm.1.fq.gz	https://ftp.cngb.org/pub/CNSA/data5/CNP0003934/CNS0676056/CNX0582564/CNR0675779/T2109199203.rm.2.fq.gz
T2109199204	D	SH	1088723642	163000000000	779354506	117000000000	28.4158	6632	31483123	12002	https://ftp.cngb.org/pub/CNSA/data5/CNP0003934/CNS0676018/CNX0582526/CNR0675741/T2109199204.rm.1.fq.gz	https://ftp.cngb.org/pub/CNSA/data5/CNP0003934/CNS0676018/CNX0582526/CNR0675741/T2109199204.rm.2.fq.gz
T2109199205	A	SH	1206651838	181000000000	883408818	133000000000	26.7884	17142	44420702	2869	https://ftp.cngb.org/pub/CNSA/data5/CNP0003934/CNS0675998/CNX0582506/CNR0675721/T2109199205.rm.1.fq.gz	https://ftp.cngb.org/pub/CNSA/data5/CNP0003934/CNS0675998/CNX0582506/CNR0675721/T2109199205.rm.2.fq.gz
T2109199206	B	SH	819887098	123000000000	636079796	95411969400	22.4186	14962	42899371	3669	https://ftp.cngb.org/pub/CNSA/data5/CNP0003934/CNS0675931/CNX0582439/CNR0675654/T2109199206.rm.1.fq.gz	https://ftp.cngb.org/pub/CNSA/data5/CNP0003934/CNS0675931/CNX0582439/CNR0675654/T2109199206.rm.2.fq.gz
T2109199207	C	SH	682492410	102000000000	570123630	85518544500	16.4645	10487	42996026	8402	https://ftp.cngb.org/pub/CNSA/data5/CNP0003934/CNS0675853/CNX0582361/CNR0675576/T2109199207.rm.1.fq.gz	https://ftp.cngb.org/pub/CNSA/data5/CNP0003934/CNS0675853/CNX0582361/CNR0675576/T2109199207.rm.2.fq.gz
T2109199208	D	SH	496110180	74416527000	394495454	59174318100	20.4823	8055	29378322	5840	https://ftp.cngb.org/pub/CNSA/data5/CNP0003934/CNS0675907/CNX0582415/CNR0675630/T2109199208.rm.1.fq.gz	https://ftp.cngb.org/pub/CNSA/data5/CNP0003934/CNS0675907/CNX0582415/CNR0675630/T2109199208.rm.2.fq.gz
T2109199209	A	SH	1086227394	163000000000	832802712	125000000000	23.3307	9186	28565750	3954	https://ftp.cngb.org/pub/CNSA/data5/CNP0003934/CNS0675948/CNX0582456/CNR0675671/T2109199209.rm.1.fq.gz	https://ftp.cngb.org/pub/CNSA/data5/CNP0003934/CNS0675948/CNX0582456/CNR0675671/T2109199209.rm.2.fq.gz
T2109199210	B	SH	968530292	145000000000	783796104	118000000000	19.0737	7699	42985878	18116	https://ftp.cngb.org/pub/CNSA/data5/CNP0003934/CNS0675894/CNX0582402/CNR0675617/T2109199210.rm.1.fq.gz	https://ftp.cngb.org/pub/CNSA/data5/CNP0003934/CNS0675894/CNX0582402/CNR0675617/T2109199210.rm.2.fq.gz
T2109199211	C	SH	1146465424	172000000000	840560066	126000000000	26.6825	10106	30263967	3905	https://ftp.cngb.org/pub/CNSA/data5/CNP0003934/CNS0675993/CNX0582501/CNR0675716/T2109199211.rm.1.fq.gz	https://ftp.cngb.org/pub/CNSA/data5/CNP0003934/CNS0675993/CNX0582501/CNR0675716/T2109199211.rm.2.fq.gz
T2109199212	D	SH	1448849992	217000000000	1075021196	161000000000	25.8018	21727	62264177	3561	https://ftp.cngb.org/pub/CNSA/data5/CNP0003934/CNS0675984/CNX0582492/CNR0675707/T2109199212.rm.1.fq.gz	https://ftp.cngb.org/pub/CNSA/data5/CNP0003934/CNS0675984/CNX0582492/CNR0675707/T2109199212.rm.2.fq.gz
T2109199213	A	SH	745872890	112000000000	539509916	80926487400	27.6673	6485	16188493	2966	https://ftp.cngb.org/pub/CNSA/data5/CNP0003934/CNS0676013/CNX0582521/CNR0675736/T2109199213.rm.1.fq.gz	https://ftp.cngb.org/pub/CNSA/data5/CNP0003934/CNS0676013/CNX0582521/CNR0675736/T2109199213.rm.2.fq.gz
T2109199214	B	SH	739877212	111000000000	613942606	92091390900	17.021	12941	44014258	5199	https://ftp.cngb.org/pub/CNSA/data5/CNP0003934/CNS0675861/CNX0582369/CNR0675584/T2109199214.rm.1.fq.gz	https://ftp.cngb.org/pub/CNSA/data5/CNP0003934/CNS0675861/CNX0582369/CNR0675584/T2109199214.rm.2.fq.gz
T2109199215	C	SH	858320026	129000000000	693069120	104000000000	19.2528	9888	38876412	6775	https://ftp.cngb.org/pub/CNSA/data5/CNP0003934/CNS0675895/CNX0582403/CNR0675618/T2109199215.rm.1.fq.gz	https://ftp.cngb.org/pub/CNSA/data5/CNP0003934/CNS0675895/CNX0582403/CNR0675618/T2109199215.rm.2.fq.gz
T2109199216	D	SH	767308810	115000000000	636924426	95538663900	16.9924	13076	46821883	5430	https://ftp.cngb.org/pub/CNSA/data5/CNP0003934/CNS0675860/CNX0582368/CNR0675583/T2109199216.rm.1.fq.gz	https://ftp.cngb.org/pub/CNSA/data5/CNP0003934/CNS0675860/CNX0582368/CNR0675583/T2109199216.rm.2.fq.gz

## Sheet: S2
Table S2 Summary of host data from the plateau adults.
Individuals	Ethno	Gender	Age	BMI	Occupation	Education	Whether to leave XIZANG	Living time in XIZANG	Arrive at the area before XIZANG	Self perceived skin type	Time period of sunlight	Daylight exposure time(h)	Daily washing face frequency(day)	Daily bath frequency(day)	Sunscreen habit
35	HAN	Female	44	21.4844	doctor	16	0	21.0833	HB	oily skin	2	1	1	0.428571	2
43	HAN	Male	32	26.7299	driver	16	0	11.5833	JS	oily skin	5.5	4	2	0.428571	1
45	ZANG	Male	21	18.6851	security staff	9	0	0.666667	XZ	oily skin	6.5	8	3	0.1	0
47	HAN	Female	35	43.75	nurse	15	1	35	XZ	neutral skin	1.5	1	1	0.285714	2
49	HAN	Female	29	22.9481	nurse	15	0	17.8333	SC	neutral skin	3	1	1	0.142857	2
51	HAN	Female	26	27.8125	nurse	15	0	4.91667	SC	neutral skin	4.5	5	1	0.428571	1
53	ZANG	Female	37	44.3787	logistics	5	1	37	XZ	neutral skin	1.5	2	2	0.285714	1
55	ZANG	Female	33	22.2222	logistics	0	1	33	XZ	neutral skin	1	4	1	0.142857	0
57	HAN	Female	41	37.8906	driver	9	0	7.33333	HN	neutral skin	2	1	2	0.285714	1
59	ZANG	Female	49	21.6441	logistics	0	1	49	XZ	neutral skin	0	1	2	0.142857	1
61	ZANG	Female	49	25.0762	cleaner	0	0	0.833333	XZ	neutral skin	3.5	3	1	0	1
63	ZANG	Female	34	20.8117	logistics	0	0	0.833333	XZ	neutral skin	1	2	2	0.142857	0
65	ZANG	Male	45	25.9516	driver	5	1	45	XZ	neutral skin	8	16	1	0.0333333	0
67	ZANG	Male	26	23.03	driver	5	1	26	XZ	neutral skin	8	16	1	0.142857	0
68	HAN	Female	28	37.461	logistics	12	1	28	XZ	neutral skin	2	2	2	0.142857	1
69	ZANG	Male	34	20.0617	driver	5	1	34	XZ	oily skin	8	12	3	0.0714286	0
70	HAN	Male	31	25.3815	driver	16	0	1.08333	SC	dry skin	6.5	6	2	0.285714	2
71	HUI	Male	38	25.3815	driver	5	0	5	QH	oily skin	8	12	1	0.285714	0
73	ZANG	Male	47	20.7612	driver	5	1	47	XZ	neutral skin	8	16	1	0.142857	0
74	ZANG	Male	44	23.3067	security staff	0	1	44	XZ	combination skin	6.5	8	3	0.142857	0
75	HUI	Male	32	23.1834	driver	9	0	6	GS	neutral skin	8	12	1	0.25	0
76	ZANG	Male	21	21.5139	security staff	12	1	21	XZ	oily skin	6.5	8	3	0.142857	0
77	ZANG	Male	30	24.4646	driver	5	1	30	XZ	neutral skin	8	16	1	0.142857	0
78	ZANG	Male	21	19.3772	security staff	12	1	21	XZ	dry skin	6.5	8	1	0.142857	0
79	ZANG	Male	18	21.5139	driver	5	1	17	XZ	oily skin	8	16	2	0.142857	0
80	ZANG	Female	40	23.4375	cleaner	5	1	40	XZ	oily skin	2	4	2	0.142857	2
82	HAN	Male	35	23.597	driver	16	0	16.6667	SD	dry skin	2	4	1	0.285714	0
84	HAN	Female	28	20.7008	doctor	16	0	7.91667	SC	dry skin	3	1	2	1	2
86	ZANG	Male	27	24.8016	security staff	5	0	0.333333	XZ	oily skin	2	4	1	0.0666667	0
90	ZANG	Male	22	22.4913	security staff	5	1	22	XZ	dry skin	6.5	10	2	0.142857	0
92	ZANG	Male	36	18.937	security staff	5	1	36	XZ	neutral skin	6.5	8	1	0.142857	0
94	ZANG	Female	47	55.9392	cleaner	12	1	47	XZ	neutral skin	2	3	2	0.142857	0
96	HAN	Female	50	52.5834	cleaner	9	1	50	XZ	neutral skin	2	3	2	0.0714286	0
98	ZANG	Male	45	23.3067	driver	5	1	45	XZ	neutral skin	8	16	1	0.285714	0
100	ZANG	Male	33	26.6667	driver	0	1	33	XZ	neutral skin	8	12	3	0.0714286	0
102	HUI	Male	31	25.3906	driver	5	0	6	GS	neutral skin	8	12	1	0.142857	0
104	HUI	Female	26	20.4491	driver	5	1	26	XZ	neutral skin	6.5	10	1	0.142857	1
01	HAN	Male	34	25.6055	logistics	16	0	10.4167	XZ	oily skin	2	1	2	0.428571	0
02	HAN	Female	26	22.8624	nurse	16	0	6.33333	CQ	neutral skin	2	2	2	1	1
03	HAN	Female	34	20.5761	nurse	16	0	3.41667	SC	oily skin	0	3	1	1	2
04	HAN	Male	32	27.0641	driver	16	0	15.6667	SD	oily skin	2	3	2	0.25	1
05	HAN	Female	38	25.9516	doctor	16	0	13.75	YN	neutral skin	2.5	1	2	0.428571	1
06	HAN	Male	31	23.3887	driver	16	0	10.5833	SC	neutral skin	3	3	1	0.285714	1
07	HAN	Female	32	24.3496	logistics	12	0	11	SC	oily skin	2	2	2	0.714286	1
08	HAN	Male	21	36.0854	student	16	1	21	XZ	oily skin	1.5	1	1	0.142857	0
09	HAN	Female	40	20.5693	nurse	16	0	18	SC	oily skin	4.5	4	2	0.285714	2
10	HAN	Male	41	27.1314	driver	16	0	21.6667	SC	oily skin	2	8	1	0.142857	0
11	HAN	Male	23	22.4712	logistics	16	0	2.91667	HN	oily skin	7.5	3	1	0.142857	0
12	HAN	Female	45	18.1787	nurse	16	0	25.25	SC	combination skin	2	3	2	0.285714	1
13	HAN	Male	27	21.3068	logistics	12	0	5.91667	SC	combination skin	7.5	6	1	0.142857	0
14	HAN	Female	27	19.5312	nurse	16	0	2	SC	neutral skin	1	1	2	0.285714	0
15	HAN	Male	36	25.1808	logistics	16	0	1	TJ	oily skin	2	3	2	0.142857	0
16	HAN	Female	39	20.8117	logistics	16	0	6.66667	YN	dry skin	4.5	2	2	0.428571	2
17	ZANG	Female	29	21.7738	student	16	1	29	XZ	oily skin	3.5	2	2	0.142857	1
19	HAN	Male	37	23.1481	doctor	19	1	37	XZ	oily skin	1	2	3	0.428571	0
20	HAN	Female	23	18.9164	nurse	16	0	0.416667	SC	oily skin	1	1	2	2	1
21	ZANG	Male	27	23.03	doctor	16	1	27	XZ	oily skin	2	4	2	0.142857	0
22	HAN	Male	32	21.0498	logistics	9	0	13.6667	XZ	oily skin	3	3	1	0.285714	0
23	HAN	Female	56	25.7117	doctor	16	0	21	SC	combination skin	1.5	3	2	0.285714	1
24	ZANG	Male	44	26.4463	logistics	12	1	44	XZ	combination skin	7.5	6	1	0.142857	0
25	HAN	Female	40	20.3244	doctor	16	0	10.3333	XZ	combination skin	2	1	2	0.142857	1
26	ZANG	Female	23	21.2585	student	16	0	0.333333	XZ	combination skin	1.5	3	2	0.142857	1
27	HAN	Male	24	21.2245	nurse	12	0	4.91667	CQ	neutral skin	3	6	1	0.285714	0
28	ZANG	Female	27	18.7305	student	16	1	27	XZ	combination skin	2	2	2	0.142857	2
29	HAN	Male	38	29.0253	logistics	12	0	16.3333	HN	combination skin	3.5	8	3	2	0
30	ZANG	Female	29	16.937	doctor	16	1	29	XZ	dry skin	2	2	2	2	1
31	HAN	Female	53	23.8751	doctor	16	0	13	SC	oily skin	1.5	2	2	0.285714	1
32	ZANG	Female	25	43.8727	student	16	1	25	XZ	oily skin	2	2	2	0.142857	2
33	HAN	Female	24	21.2306	nurse	16	0	0.333333	SC	combination skin	2.5	3	2	1	2
34	HAN	Female	29	20.4467	nurse	16	0	5.83333	GS	combination skin	0	4	2	0.285714	1
36	HAN	Female	23	19.1953	nurse	12	1	23	XZ	oily skin	1	0	2	1	1
37	HAN	Male	36	25.4694	doctor	16	0	12	GZ	oily skin	2	1	2	0.285714	0
38	HAN	Male	30	23.597	doctor	16	0	5.08333	CQ	dry skin	2	3	2	0.285714	1
39	HAN	Male	30	26.1224	driver	12	0	10.6667	YN	oily skin	7.5	6	2	0.285714	0
40	HAN	Male	27	20.7612	security staff	12	0	1.08333	NMG	dry skin	1.5	10	1	0.285714	0
41	HAN	Female	46	21.4844	doctor	16	1	46	XZ	dry skin	6.5	3	2	0.142857	1
42	ZANG	Female	35	23.3067	cleaner	5	1	35	XZ	combination skin	2	2	1	0.142857	0
44	HAN	Female	29	18.1955	nurse	16	0	0.25	SC	oily skin	2	1	1	1	1
46	HAN	Male	45	25.9516	doctor	16	1	45	XZ	dry skin	2	4	1	0.285714	0
48	HAN	Male	36	23.8751	doctor	16	0	10.0833	SC	combination skin	2	2	1	0.142857	0
50	HAN	Male	47	27.2509	doctor	16	0	23	ZJ	oily skin	2	2	1	0.285714	0
54	HAN	Female	45	21.0938	doctor	16	0	22.0833	SC	combination skin	2	2	2	0.285714	1
56	HAN	Female	32	20.9366	doctor	16	1	32	XZ	oily skin	2	2	2	1	2
58	ZANG	Female	34	26.5625	doctor	16	1	34	XZ	neutral skin	5.5	2	3	1	2
60	HAN	Male	34	24.4898	logistics	16	0	11.0833	SC	oily skin	5.5	2	2	1	1
62	HAN	Male	34	23.6295	driver	12	0	15.6667	SC	combination skin	1	4	2	0.285714	0
64	HAN	Male	39	22.9819	doctor	16	0	20.6667	SD	oily skin	4.5	4	2	0.285714	0
66	HAN	Male	36	25.3515	doctor	16	0	12.5	SX	oily skin	2	2	2	0.285714	1
										neutral skin

## Sheet: S3
Table S3 Published data and databases related to skin microbiome.
Project	skin site	microenvironments	No.	Country	Gender (Female/Male/Unknown)	Age (average ± s.d.)
Zhiming _2021	Cheek	Oily	276	China	232/45/-	43.5 ± 10.29
	Nose	Oily	282		238/44/-	43.61 ± 10.3
	Forehead	Oily	264		222/42/-	43.41±10.32
Zhiming_2023	Cheek	Oily	450	China	159/182/109	24.7±5.14
Julia_2016	Antecubital fossa	Moist	36	America	14/22/-	28.57±4.45
	Planter heel	Moist	35		14/21/-	27.22±4.48
	Nare	Moist	8		4/4/-	27±4.56
	Glabella	Oily	10		5/5/-	27.27±4.69
	Cheek	Oily	36		14/22/-	27.3±4.48
	Alar crease	Oily	32		15/17/-	27.37±4.46
	External auditory canal	Oily	35		15/20/-	27.22±4.46
	Retroauricular crease	Oily	37		15/22/-	27.3±4.47
	Manubrium	Oily	34		15/19/-	27.43±4.49
	Volar forearm	Dry	33		13/20/-	27.35±4.47
	Hypothenar palm	Dry	36		14/22/-	27.3±4.47
	Interdigital web	Moist	31		14/17/-	27.5±4.45
	Inguinal crease	Moist	36		15/21/-	27.22±4.46
	Toe web space	Moist	37		15/22/-	27.3±4.47
	Occiput	Oily	36		16/20/-	27.5±4.48
	Back	Oily	33		13/20/-	27.27±4.51
	Popliteal fossa	Moist	36		15/21/-	27.22±4.46
	Forehead	Oily	23		10/13/-	27.83±4.39
	unknow	-	535		`-/-/535	-
KernRei_2016	Alar crease	Oily	85	Singapore	42/43/-	26.21±5.68
	Retroauricular crease	Oily	6		6/0/-	36.33±12.27
Adrian_2017	External auditory canal	Oily	36	Italy	13/23/-	54.64±11.7
	Antecubital fossa	Moist	22		6/16/-	56.41±12.7

## Sheet: S4
TableS4 No difference in the characteristics of skin microbiota hosts between plains and plateaus.
Characteristics	plateaus (N=89)	plains(N=89)	P value
male n (%)	46 (51.69)	41 (51.69)	0.5488	b
age (mean±SD)	33.97±8.4	32.06±6.05	0.1253	a
BMI(mean±SD)	24.79±6.92	25.81±7.28	0.349	a
Time period of sunlight	3.63±2.54	3.7±2.03	0.581	a
Years of education	11.92±5.33	12.3±6.37	0.7286	a
Daily washing face frequency(day)	1.7±0.63	1.81±0.86	0.4314	a
Daily bath frequency(day)	0.36±0.41	0.73±0.66	0.1992	a
Sunscreen habit	0.65±0.74	0.78±0.79	0.2602	a
a,wilcox rank sum test between plains and plateaus. b, Fisher's exact test between plains and plateaus.

## Sheet: S5
Table S5 MAGs statistics of the 15995 human skin microbial genomes.
Sample	Bin	MAG	Completeness	Contamination	GC	Lineage	N50	Size	Binner	Quality	Download
R_T2109198878	bin.0	R_T2109198878_maxbin2_bins_bin.0	74.1	0.681	0.574	Enterobacteriaceae	185160	3469944	maxbin2_bins	MQ	https://ftp.cngb.org/pub/CNSA/data5/CNP0003934/CNS0675772/CNA0104245/R_T2109198878_maxbin2_bins_bin.0.fa.gz
R_T2109198878	bin.4	R_T2109198878_metabat2_bins_bin.4	97.9	4.417	0.6	Propionibacterium	153539	2535237	metabat2_bins	HQ	https://ftp.cngb.org/pub/CNSA/data5/CNP0003934/CNS0675772/CNA0079861/R_T2109198878_metabat2_bins_bin.4.fa.gz
R_T2109198878	bin.2	R_T2109198878_metabat2_bins_bin.2	72.41	0	0.311	Bacteria	107539	1614201	metabat2_bins	MQ	https://ftp.cngb.org/pub/CNSA/data5/CNP0003934/CNS0675772/CNA0079863/R_T2109198878_metabat2_bins_bin.2.fa.gz
R_T2109198879	bin.4	R_T2109198879_concoct_bins_bin.4	99.81	0.471	0.596	Enterobacteriaceae	347571	5045514	concoct_bins	HQ	https://ftp.cngb.org/pub/CNSA/data5/CNP0003934/CNS0675760/CNA0084859/R_T2109198879_concoct_bins_bin.4.fa.gz
R_T2109198879	bin.9	R_T2109198879_concoct_bins_bin.9	95.24	1.436	0.435	Gammaproteobacteria	7481	2587498	concoct_bins	HQ	https://ftp.cngb.org/pub/CNSA/data5/CNP0003934/CNS0675760/CNA0084860/R_T2109198879_concoct_bins_bin.9.fa.gz
R_T2109198879	bin.10	R_T2109198879_concoct_bins_bin.10	94.54	0.18	0.689	Actinomycetales	9859	3091983	concoct_bins	HQ	https://ftp.cngb.org/pub/CNSA/data5/CNP0003934/CNS0675760/CNA0084861/R_T2109198879_concoct_bins_bin.10.fa.gz
R_T2109198879	bin.21	R_T2109198879_concoct_bins_bin.21	93.06	2.983	0.56	Enterobacteriaceae	6313	4582927	concoct_bins	HQ	https://ftp.cngb.org/pub/CNSA/data5/CNP0003934/CNS0675760/CNA0084862/R_T2109198879_concoct_bins_bin.21.fa.gz
R_T2109198879	bin.3	R_T2109198879_maxbin2_bins_bin.3	99.5	0.127	0.328	Staphylococcus	90036	2766292	maxbin2_bins	HQ	https://ftp.cngb.org/pub/CNSA/data5/CNP0003934/CNS0675760/CNA0104246/R_T2109198879_maxbin2_bins_bin.3.fa.gz
R_T2109198879	bin.7	R_T2109198879_maxbin2_bins_bin.7	95.63	0.18	0.682	Actinomycetales	9677	3158509	maxbin2_bins	HQ	https://ftp.cngb.org/pub/CNSA/data5/CNP0003934/CNS0675760/CNA0104247/R_T2109198879_maxbin2_bins_bin.7.fa.gz
R_T2109198879	bin.8	R_T2109198879_maxbin2_bins_bin.8	93.03	3.603	0.561	Enterobacteriaceae	6040	4698869	maxbin2_bins	HQ	https://ftp.cngb.org/pub/CNSA/data5/CNP0003934/CNS0675760/CNA0104248/R_T2109198879_maxbin2_bins_bin.8.fa.gz
R_T2109198879	bin.4	R_T2109198879_maxbin2_bins_bin.4	69.69	1.535	0.321	Staphylococcus	14419	1615632	maxbin2_bins	MQ	https://ftp.cngb.org/pub/CNSA/data5/CNP0003934/CNS0675760/CNA0104249/R_T2109198879_maxbin2_bins_bin.4.fa.gz
R_T2109198879	bin.6	R_T2109198879_maxbin2_bins_bin.6	50	3.448	0.309	Bacteria	8304	2501148	maxbin2_bins	MQ	https://ftp.cngb.org/pub/CNSA/data5/CNP0003934/CNS0675760/CNA0104250/R_T2109198879_maxbin2_bins_bin.6.fa.gz
R_T2109198879	bin.6	R_T2109198879_metabat2_bins_bin.6	94.45	0	0.691	Actinomycetales	9859	2850042	metabat2_bins	HQ	https://ftp.cngb.org/pub/CNSA/data5/CNP0003934/CNS0675760/CNA0079865/R_T2109198879_metabat2_bins_bin.6.fa.gz
R_T2109198879	bin.5	R_T2109198879_metabat2_bins_bin.5	92.89	0.08	0.327	Staphylococcus	95043	2498725	metabat2_bins	HQ	https://ftp.cngb.org/pub/CNSA/data5/CNP0003934/CNS0675760/CNA0079867/R_T2109198879_metabat2_bins_bin.5.fa.gz
R_T2109198879	bin.4	R_T2109198879_metabat2_bins_bin.4	89.55	0	0.436	Gammaproteobacteria	8222	2340918	metabat2_bins	MQ	https://ftp.cngb.org/pub/CNSA/data5/CNP0003934/CNS0675760/CNA0079869/R_T2109198879_metabat2_bins_bin.4.fa.gz
R_T2109198879	bin.8	R_T2109198879_metabat2_bins_bin.8	84.42	1.042	0.567	Enterobacteriaceae	6630	3731362	metabat2_bins	MQ	https://ftp.cngb.org/pub/CNSA/data5/CNP0003934/CNS0675760/CNA0079871/R_T2109198879_metabat2_bins_bin.8.fa.gz
R_T2109198879	bin.3	R_T2109198879_metabat2_bins_bin.3	65.51	7.68	0.324	Bacteria	15111	1404441	metabat2_bins	MQ	https://ftp.cngb.org/pub/CNSA/data5/CNP0003934/CNS0675760/CNA0079873/R_T2109198879_metabat2_bins_bin.3.fa.gz
R_T2109198882	bin.21	R_T2109198882_concoct_bins_bin.21	100	0.037	0.576	Enterobacteriaceae	222478	5160139	concoct_bins	HQ	https://ftp.cngb.org/pub/CNSA/data5/CNP0003934/CNS0675770/CNA0084863/R_T2109198882_concoct_bins_bin.21.fa.gz
R_T2109198882	bin.20	R_T2109198882_concoct_bins_bin.20	99.77	0	0.585	Actinomycetales	457745	2427597	concoct_bins	HQ	https://ftp.cngb.org/pub/CNSA/data5/CNP0003934/CNS0675770/CNA0084864/R_T2109198882_concoct_bins_bin.20.fa.gz
R_T2109198882	bin.3	R_T2109198882_concoct_bins_bin.3	99.58	0.137	0.641	Gammaproteobacteria	263518	4417844	concoct_bins	HQ	https://ftp.cngb.org/pub/CNSA/data5/CNP0003934/CNS0675770/CNA0084865/R_T2109198882_concoct_bins_bin.3.fa.gz
R_T2109198882	bin.15	R_T2109198882_concoct_bins_bin.15	99.43	0.027	0.601	Propionibacterium	219106	2517447	concoct_bins	HQ	https://ftp.cngb.org/pub/CNSA/data5/CNP0003934/CNS0675770/CNA0084866/R_T2109198882_concoct_bins_bin.15.fa.gz
R_T2109198882	bin.0	R_T2109198882_concoct_bins_bin.0	94.24	0.347	0.326	Staphylococcus	35092	2509473	concoct_bins	HQ	https://ftp.cngb.org/pub/CNSA/data5/CNP0003934/CNS0675770/CNA0084867/R_T2109198882_concoct_bins_bin.0.fa.gz
R_T2109198882	bin.14	R_T2109198882_concoct_bins_bin.14	92.4	1.96	0.527	Actinomycetales	16588	1640638	concoct_bins	HQ	https://ftp.cngb.org/pub/CNSA/data5/CNP0003934/CNS0675770/CNA0084868/R_T2109198882_concoct_bins_bin.14.fa.gz
R_T2109198882	bin.8	R_T2109198882_maxbin2_bins_bin.8	100	0.219	0.638	Gammaproteobacteria	263518	4491820	maxbin2_bins	HQ	https://ftp.cngb.org/pub/CNSA/data5/CNP0003934/CNS0675770/CNA0104251/R_T2109198882_maxbin2_bins_bin.8.fa.gz
R_T2109198882	bin.4	R_T2109198882_maxbin2_bins_bin.4	99.77	6.359	0.584	Actinomycetales	331967	2755086	maxbin2_bins	MQ	https://ftp.cngb.org/pub/CNSA/data5/CNP0003934/CNS0675770/CNA0104252/R_T2109198882_maxbin2_bins_bin.4.fa.gz
R_T2109198882	bin.9	R_T2109198882_maxbin2_bins_bin.9	99.43	0.462	0.597	Propionibacterium	219106	2624300	maxbin2_bins	HQ	https://ftp.cngb.org/pub/CNSA/data5/CNP0003934/CNS0675770/CNA0104253/R_T2109198882_maxbin2_bins_bin.9.fa.gz
R_T2109198882	bin.0	R_T2109198882_maxbin2_bins_bin.0	98.8	0.037	0.577	Enterobacteriaceae	222478	5041829	maxbin2_bins	HQ	https://ftp.cngb.org/pub/CNSA/data5/CNP0003934/CNS0675770/CNA0104254/R_T2109198882_maxbin2_bins_bin.0.fa.gz
R_T2109198882	bin.1	R_T2109198882_maxbin2_bins_bin.1	98.27	8.15	0.518	Bacteria	14142	1811315	maxbin2_bins	MQ	https://ftp.cngb.org/pub/CNSA/data5/CNP0003934/CNS0675770/CNA0104255/R_T2109198882_maxbin2_bins_bin.1.fa.gz
R_T2109198882	bin.5	R_T2109198882_maxbin2_bins_bin.5	67.11	1.556	0.328	Staphylococcus	144455	1748938	maxbin2_bins	MQ	https://ftp.cngb.org/pub/CNSA/data5/CNP0003934/CNS0675770/CNA0104256/R_T2109198882_maxbin2_bins_bin.5.fa.gz
R_T2109198882	bin.3	R_T2109198882_maxbin2_bins_bin.3	57.02	4.923	0.306	Staphylococcus	5699	1808329	maxbin2_bins	MQ	https://ftp.cngb.org/pub/CNSA/data5/CNP0003934/CNS0675770/CNA0104257/R_T2109198882_maxbin2_bins_bin.3.fa.gz
R_T2109198882	bin.5	R_T2109198882_metabat2_bins_bin.5	98.45	0.027	0.601	Propionibacterium	280374	2427995	metabat2_bins	HQ	https://ftp.cngb.org/pub/CNSA/data5/CNP0003934/CNS0675770/CNA0079875/R_T2109198882_metabat2_bins_bin.5.fa.gz
R_T2109198882	bin.2	R_T2109198882_metabat2_bins_bin.2	91.34	0.185	0.326	Staphylococcus	35092	2491470	metabat2_bins	HQ	https://ftp.cngb.org/pub/CNSA/data5/CNP0003934/CNS0675770/CNA0079878/R_T2109198882_metabat2_bins_bin.2.fa.gz
R_T2109198882	bin.12	R_T2109198882_metabat2_bins_bin.12	74.4	0.037	0.577	Enterobacteriaceae	242808	3198061	metabat2_bins	MQ	https://ftp.cngb.org/pub/CNSA/data5/CNP0003934/CNS0675770/CNA0079880/R_T2109198882_metabat2_bins_bin.12.fa.gz
R_T2109198882	bin.7	R_T2109198882_metabat2_bins_bin.7	69.31	0	0.326	Bacteria	219195	2046981	metabat2_bins	MQ	https://ftp.cngb.org/pub/CNSA/data5/CNP0003934/CNS0675770/CNA0079882/R_T2109198882_metabat2_bins_bin.7.fa.gz
R_T2109198890	bin.13	R_T2109198890_concoct_bins_bin.13	100	0	0.431	Gammaproteobacteria	145068	2823850	concoct_bins	HQ	https://ftp.cngb.org/pub/CNSA/data5/CNP0003934/CNS0675750/CNA0084869/R_T2109198890_concoct_bins_bin.13.fa.gz
R_T2109198890	bin.42	R_T2109198890_concoct_bins_bin.42	99.77	0.44	0.594	Actinomycetales	159700	2501935	concoct_bins	HQ	https://ftp.cngb.org/pub/CNSA/data5/CNP0003934/CNS0675750/CNA0084870/R_T2109198890_concoct_bins_bin.42.fa.gz
R_T2109198890	bin.38	R_T2109198890_concoct_bins_bin.38	99.45	0.273	0.386	Moraxellaceae	36941	3457723	concoct_bins	HQ	https://ftp.cngb.org/pub/CNSA/data5/CNP0003934/CNS0675750/CNA0084871/R_T2109198890_concoct_bins_bin.38.fa.gz
R_T2109198890	bin.7	R_T2109198890_maxbin2_bins_bin.7	99.77	0.44	0.592	Actinomycetales	159700	2520360	maxbin2_bins	HQ	https://ftp.cngb.org/pub/CNSA/data5/CNP0003934/CNS0675750/CNA0104258/R_T2109198890_maxbin2_bins_bin.7.fa.gz
R_T2109198890	bin.6	R_T2109198890_maxbin2_bins_bin.6	72.06	8.461	0.334	Bacilli	19217	2458321	maxbin2_bins	MQ	https://ftp.cngb.org/pub/CNSA/data5/CNP0003934/CNS0675750/CNA0104259/R_T2109198890_maxbin2_bins_bin.6.fa.gz
R_T2109198890	bin.8	R_T2109198890_metabat2_bins_bin.8	94.93	0	0.595	Actinomycetales	159700	2372249	metabat2_bins	HQ	https://ftp.cngb.org/pub/CNSA/data5/CNP0003934/CNS0675750/CNA0079886/R_T2109198890_metabat2_bins_bin.8.fa.gz
R_T2109198890	bin.11	R_T2109198890_metabat2_bins_bin.11	79.99	0.433	0.32	Staphylococcus	11172	1723457	metabat2_bins	MQ	https://ftp.cngb.org/pub/CNSA/data5/CNP0003934/CNS0675750/CNA0079889/R_T2109198890_metabat2_bins_bin.11.fa.gz
R_T2109198890	bin.10	R_T2109198890_metabat2_bins_bin.10	61.86	8.724	0.318	Staphylococcus	8434	1353851	metabat2_bins	MQ	https://ftp.cngb.org/pub/CNSA/data5/CNP0003934/CNS0675750/CNA0079893/R_T2109198890_metabat2_bins_bin.10.fa.gz
R_T2109198890	bin.14	R_T2109198890_metabat2_bins_bin.14	52.86	0.08	0.325	Staphylococcus	170735	1401567	metabat2_bins	MQ	https://ftp.cngb.org/pub/CNSA/data5/CNP0003934/CNS0675750/CNA0079896/R_T2109198890_metabat2_bins_bin.14.fa.gz
R_T2109198892	bin.14	R_T2109198892_concoct_bins_bin.14	100	0.93	0.575	Enterobacteriaceae	150644	5242532	concoct_bins	HQ	https://ftp.cngb.org/pub/CNSA/data5/CNP0003934/CNS0675745/CNA0084872/R_T2109198892_concoct_bins_bin.14.fa.gz
R_T2109198892	bin.0	R_T2109198892_concoct_bins_bin.0	99.49	0.252	0.699	Actinomycetales	372144	3672433	concoct_bins	HQ	https://ftp.cngb.org/pub/CNSA/data5/CNP0003934/CNS0675745/CNA0084873/R_T2109198892_concoct_bins_bin.0.fa.gz
R_T2109198892	bin.15	R_T2109198892_concoct_bins_bin.15	98.79	1.326	0.4	Moraxellaceae	151986	3219456	concoct_bins	HQ	https://ftp.cngb.org/pub/CNSA/data5/CNP0003934/CNS0675745/CNA0084874/R_T2109198892_concoct_bins_bin.15.fa.gz
R_T2109198892	bin.32	R_T2109198892_concoct_bins_bin.32	98.65	0.897	0.651	Pseudomonadales	93567	5367711	concoct_bins	HQ	https://ftp.cngb.org/pub/CNSA/data5/CNP0003934/CNS0675745/CNA0084875/R_T2109198892_concoct_bins_bin.32.fa.gz
R_T2109198892	bin.3	R_T2109198892_concoct_bins_bin.3	98.25	0.52	0.336	Staphylococcus	153595	2556182	concoct_bins	HQ	https://ftp.cngb.org/pub/CNSA/data5/CNP0003934/CNS0675745/CNA0084876/R_T2109198892_concoct_bins_bin.3.fa.gz
R_T2109198892	bin.22	R_T2109198892_concoct_bins_bin.22	88.43	1.634	0.678	Alphaproteobacteria	41825	2589412	concoct_bins	MQ	https://ftp.cngb.org/pub/CNSA/data5/CNP0003934/CNS0675745/CNA0084877/R_T2109198892_concoct_bins_bin.22.fa.gz
R_T2109198892	bin.28	R_T2109198892_concoct_bins_bin.28	51.72	1.724	0.679	Bacteria	8711	3092152	concoct_bins	MQ	https://ftp.cngb.org/pub/CNSA/data5/CNP0003934/CNS0675745/CNA0084878/R_T2109198892_concoct_bins_bin.28.fa.gz
R_T2109198892	bin.3	R_T2109198892_maxbin2_bins_bin.3	100	0.979	0.575	Enterobacteriaceae	150644	5368644	maxbin2_bins	HQ	https://ftp.cngb.org/pub/CNSA/data5/CNP0003934/CNS0675745/CNA0104260/R_T2109198892_maxbin2_bins_bin.3.fa.gz
R_T2109198892	bin.11	R_T2109198892_maxbin2_bins_bin.11	100	0.656	0.655	Pseudomonadales	100622	5006755	maxbin2_bins	HQ	https://ftp.cngb.org/pub/CNSA/data5/CNP0003934/CNS0675745/CNA0104261/R_T2109198892_maxbin2_bins_bin.11.fa.gz
R_T2109198892	bin.8	R_T2109198892_maxbin2_bins_bin.8	99.39	6.213	0.652	Burkholderiales	154671	6432135	maxbin2_bins	MQ	https://ftp.cngb.org/pub/CNSA/data5/CNP0003934/CNS0675745/CNA0104262/R_T2109198892_maxbin2_bins_bin.8.fa.gz
R_T2109198892	bin.6	R_T2109198892_maxbin2_bins_bin.6	98.24	4.572	0.693	Bacteria	372144	3913127	maxbin2_bins	HQ	https://ftp.cngb.org/pub/CNSA/data5/CNP0003934/CNS0675745/CNA0104263/R_T2109198892_maxbin2_bins_bin.6.fa.gz
R_T2109198892	bin.14	R_T2109198892_maxbin2_bins_bin.14	97.71	3.403	0.673	Alphaproteobacteria	41141	3525665	maxbin2_bins	HQ	https://ftp.cngb.org/pub/CNSA/data5/CNP0003934/CNS0675745/CNA0104264/R_T2109198892_maxbin2_bins_bin.14.fa.gz
R_T2109198892	bin.13	R_T2109198892_maxbin2_bins_bin.13	94.78	3.284	0.656	Burkholderiales	89405	5852677	maxbin2_bins	HQ	https://ftp.cngb.org/pub/CNSA/data5/CNP0003934/CNS0675745/CNA0104265/R_T2109198892_maxbin2_bins_bin.13.fa.gz
R_T2109198892	bin.4	R_T2109198892_maxbin2_bins_bin.4	92.24	0.89	0.388	Moraxellaceae	13266	3665295	maxbin2_bins	HQ	https://ftp.cngb.org/pub/CNSA/data5/CNP0003934/CNS0675745/CNA0104266/R_T2109198892_maxbin2_bins_bin.4.fa.gz
R_T2109198892	bin.0	R_T2109198892_maxbin2_bins_bin.0	82.53	0.525	0.39	Moraxellaceae	10613	3125218	maxbin2_bins	MQ	https://ftp.cngb.org/pub/CNSA/data5/CNP0003934/CNS0675745/CNA0104267/R_T2109198892_maxbin2_bins_bin.0.fa.gz
R_T2109198892	bin.2	R_T2109198892_maxbin2_bins_bin.2	59.05	0.039	0.397	Moraxellaceae	201128	1951484	maxbin2_bins	MQ	https://ftp.cngb.org/pub/CNSA/data5/CNP0003934/CNS0675745/CNA0104268/R_T2109198892_maxbin2_bins_bin.2.fa.gz
R_T2109198892	bin.12	R_T2109198892_maxbin2_bins_bin.12	56.89	0	0.324	Bacteria	718390	961196	maxbin2_bins	MQ	https://ftp.cngb.org/pub/CNSA/data5/CNP0003934/CNS0675745/CNA0104269/R_T2109198892_maxbin2_bins_bin.12.fa.gz
R_T2109198892	bin.1	R_T2109198892_maxbin2_bins_bin.1	50.71	0.773	0.402	Moraxellaceae	59939	1861258	maxbin2_bins	MQ	https://ftp.cngb.org/pub/CNSA/data5/CNP0003934/CNS0675745/CNA0104270/R_T2109198892_maxbin2_bins_bin.1.fa.gz
R_T2109198892	bin.9	R_T2109198892_metabat2_bins_bin.9	99.33	0.407	0.4	Moraxellaceae	151986	3237883	metabat2_bins	HQ	https://ftp.cngb.org/pub/CNSA/data5/CNP0003934/CNS0675745/CNA0079899/R_T2109198892_metabat2_bins_bin.9.fa.gz
R_T2109198892	bin.16	R_T2109198892_metabat2_bins_bin.16	97.74	0.524	0.656	Pseudomonadales	102756	4829907	metabat2_bins	HQ	https://ftp.cngb.org/pub/CNSA/data5/CNP0003934/CNS0675745/CNA0079901/R_T2109198892_metabat2_bins_bin.16.fa.gz
R_T2109198892	bin.13	R_T2109198892_metabat2_bins_bin.13	95.79	3.95	0.674	Alphaproteobacteria	44480	3373556	metabat2_bins	HQ	https://ftp.cngb.org/pub/CNSA/data5/CNP0003934/CNS0675745/CNA0079903/R_T2109198892_metabat2_bins_bin.13.fa.gz
R_T2109198892	bin.8	R_T2109198892_metabat2_bins_bin.8	95.4	1.041	0.337	Staphylococcus	153595	2479855	metabat2_bins	HQ	https://ftp.cngb.org/pub/CNSA/data5/CNP0003934/CNS0675745/CNA0079905/R_T2109198892_metabat2_bins_bin.8.fa.gz
R_T2109198892	bin.20	R_T2109198892_metabat2_bins_bin.20	92.68	1.85	0.663	Alphaproteobacteria	28979	3001150	metabat2_bins	HQ	https://ftp.cngb.org/pub/CNSA/data5/CNP0003934/CNS0675745/CNA0079907/R_T2109198892_metabat2_bins_bin.20.fa.gz
R_T2109198892	bin.12	R_T2109198892_metabat2_bins_bin.12	88.99	2.996	0.737	Micrococcaceae	6387	2120067	metabat2_bins	MQ	https://ftp.cngb.org/pub/CNSA/data5/CNP0003934/CNS0675745/CNA0079910/R_T2109198892_metabat2_bins_bin.12.fa.gz
R_T2109198892	bin.15	R_T2109198892_metabat2_bins_bin.15	85.71	0.037	0.577	Enterobacteriaceae	145628	3780477	metabat2_bins	MQ	https://ftp.cngb.org/pub/CNSA/data5/CNP0003934/CNS0675745/CNA0079912/R_T2109198892_metabat2_bins_bin.15.fa.gz
R_T2109198892	bin.21	R_T2109198892_metabat2_bins_bin.21	81.21	0.552	0.323	Bacilli	581730	2039899	metabat2_bins	MQ	https://ftp.cngb.org/pub/CNSA/data5/CNP0003934/CNS0675745/CNA0079915/R_T2109198892_metabat2_bins_bin.21.fa.gz
R_T2109198892	bin.3	R_T2109198892_metabat2_bins_bin.3	73.6	2.288	0.659	Burkholderiales	98970	3682917	metabat2_bins	MQ	https://ftp.cngb.org/pub/CNSA/data5/CNP0003934/CNS0675745/CNA0079918/R_T2109198892_metabat2_bins_bin.3.fa.gz
R_T2109198892	bin.2	R_T2109198892_metabat2_bins_bin.2	66.17	1.724	0.388	Bacteria	13343	2841988	metabat2_bins	MQ	https://ftp.cngb.org/pub/CNSA/data5/CNP0003934/CNS0675745/CNA0079921/R_T2109198892_metabat2_bins_bin.2.fa.gz
R_T2109198892	bin.5	R_T2109198892_metabat2_bins_bin.5	65.86	1.724	0.385	Bacteria	14944	2966441	metabat2_bins	MQ	https://ftp.cngb.org/pub/CNSA/data5/CNP0003934/CNS0675745/CNA0079923/R_T2109198892_metabat2_bins_bin.5.fa.gz
R_T2109198892	bin.18	R_T2109198892_metabat2_bins_bin.18	62.69	5.799	0.656	Bacteria	187959	4540124	metabat2_bins	MQ	https://ftp.cngb.org/pub/CNSA/data5/CNP0003934/CNS0675745/CNA0079926/R_T2109198892_metabat2_bins_bin.18.fa.gz
R_T2109198892	bin.10	R_T2109198892_metabat2_bins_bin.10	58.62	1.724	0.308	Bacteria	4280	1095517	metabat2_bins	MQ	https://ftp.cngb.org/pub/CNSA/data5/CNP0003934/CNS0675745/CNA0079928/R_T2109198892_metabat2_bins_bin.10.fa.gz
R_T2109198892	bin.24	R_T2109198892_metabat2_bins_bin.24	56.89	2.586	0.316	Bacteria	4741	1777749	metabat2_bins	MQ	https://ftp.cngb.org/pub/CNSA/data5/CNP0003934/CNS0675745/CNA0079930/R_T2109198892_metabat2_bins_bin.24.fa.gz
R_T2109198892	bin.22	R_T2109198892_metabat2_bins_bin.22	55.17	1.724	0.686	Bacteria	7139	2579435	metabat2_bins	MQ	https://ftp.cngb.org/pub/CNSA/data5/CNP0003934/CNS0675745/CNA0079931/R_T2109198892_metabat2_bins_bin.22.fa.gz
R_T2109198892	bin.14	R_T2109198892_metabat2_bins_bin.14	54.38	0	0.697	Bacteria	235097	778140	metabat2_bins	MQ	https://ftp.cngb.org/pub/CNSA/data5/CNP0003934/CNS0675745/CNA0079933/R_T2109198892_metabat2_bins_bin.14.fa.gz
R_T2109198893	bin.7	R_T2109198893_concoct_bins_bin.7	98.02	0	0.713	Actinomycetales	146064	2650369	concoct_bins	HQ	https://ftp.cngb.org/pub/CNSA/data5/CNP0003934/CNS0676225/CNA0084879/R_T2109198893_concoct_bins_bin.7.fa.gz
R_T2109198893	bin.3	R_T2109198893_concoct_bins_bin.3	93.65	0.229	0.735	Micrococcaceae	33499	2188460	concoct_bins	HQ	https://ftp.cngb.org/pub/CNSA/data5/CNP0003934/CNS0676225/CNA0084880/R_T2109198893_concoct_bins_bin.3.fa.gz
R_T2109198893	bin.3	R_T2109198893_maxbin2_bins_bin.3	98.02	0	0.711	Actinomycetales	137433	2869676	maxbin2_bins	HQ	https://ftp.cngb.org/pub/CNSA/data5/CNP0003934/CNS0676225/CNA0104271/R_T2109198893_maxbin2_bins_bin.3.fa.gz
R_T2109198893	bin.5	R_T2109198893_maxbin2_bins_bin.5	96.75	0.262	0.732	Micrococcaceae	29519	2460826	maxbin2_bins	HQ	https://ftp.cngb.org/pub/CNSA/data5/CNP0003934/CNS0676225/CNA0104272/R_T2109198893_maxbin2_bins_bin.5.fa.gz
R_T2109198893	bin.0	R_T2109198893_maxbin2_bins_bin.0	66.37	0	0.314	Bacteria	112604	1348615	maxbin2_bins	MQ	https://ftp.cngb.org/pub/CNSA/data5/CNP0003934/CNS0676225/CNA0104273/R_T2109198893_maxbin2_bins_bin.0.fa.gz
R_T2109198893	bin.6	R_T2109198893_metabat2_bins_bin.6	97.82	0	0.318	Staphylococcus	88650	2336382	metabat2_bins	HQ	https://ftp.cngb.org/pub/CNSA/data5/CNP0003934/CNS0676225/CNA0079935/R_T2109198893_metabat2_bins_bin.6.fa.gz
R_T2109198893	bin.12	R_T2109198893_metabat2_bins_bin.12	96.25	0.229	0.734	Micrococcaceae	31786	2308625	metabat2_bins	HQ	https://ftp.cngb.org/pub/CNSA/data5/CNP0003934/CNS0676225/CNA0079937/R_T2109198893_metabat2_bins_bin.12.fa.gz
R_T2109198893	bin.14	R_T2109198893_metabat2_bins_bin.14	71.55	0	0.322	Bacteria	34411	2246388	metabat2_bins	MQ	https://ftp.cngb.org/pub/CNSA/data5/CNP0003934/CNS0676225/CNA0079939/R_T2109198893_metabat2_bins_bin.14.fa.gz
R_T2109198893	bin.10	R_T2109198893_metabat2_bins_bin.10	69.03	0.108	0.323	Staphylococcus	161778	1776894	metabat2_bins	MQ	https://ftp.cngb.org/pub/CNSA/data5/CNP0003934/CNS0676225/CNA0079941/R_T2109198893_metabat2_bins_bin.10.fa.gz
R_T2109198893	bin.8	R_T2109198893_metabat2_bins_bin.8	65.51	0	0.718	Bacteria	152156	1181216	metabat2_bins	MQ	https://ftp.cngb.org/pub/CNSA/data5/CNP0003934/CNS0676225/CNA0079943/R_T2109198893_metabat2_bins_bin.8.fa.gz
R_T2109198893	bin.9	R_T2109198893_metabat2_bins_bin.9	62.93	0	0.328	Bacteria	176466	2148186	metabat2_bins	MQ	https://ftp.cngb.org/pub/CNSA/data5/CNP0003934/CNS0676225/CNA0079944/R_T2109198893_metabat2_bins_bin.9.fa.gz
R_T2109198893	bin.7	R_T2109198893_metabat2_bins_bin.7	58.62	0	0.314	Bacteria	9891	1083194	metabat2_bins	MQ	https://ftp.cngb.org/pub/CNSA/data5/CNP0003934/CNS0676225/CNA0079947/R_T2109198893_metabat2_bins_bin.7.fa.gz
R_T2109198893	bin.13	R_T2109198893_metabat2_bins_bin.13	56.03	0	0.324	Bacteria	103244	1102997	metabat2_bins	MQ	https://ftp.cngb.org/pub/CNSA/data5/CNP0003934/CNS0676225/CNA0079949/R_T2109198893_metabat2_bins_bin.13.fa.gz
R_T2109198896	bin.20	R_T2109198896_concoct_bins_bin.20	98.94	0.787	0.326	Staphylococcus	101157	2702542	concoct_bins	HQ	https://ftp.cngb.org/pub/CNSA/data5/CNP0003934/CNS0675779/CNA0084881/R_T2109198896_concoct_bins_bin.20.fa.gz
R_T2109198896	bin.8	R_T2109198896_concoct_bins_bin.8	96.2	2.486	0.325	Bacilli	17776	2401148	concoct_bins	HQ	https://ftp.cngb.org/pub/CNSA/data5/CNP0003934/CNS0675779/CNA0084882/R_T2109198896_concoct_bins_bin.8.fa.gz
R_T2109198896	bin.12	R_T2109198896_concoct_bins_bin.12	84.78	9.933	0.738	Micrococcaceae	2614	2272985	concoct_bins	MQ	https://ftp.cngb.org/pub/CNSA/data5/CNP0003934/CNS0675779/CNA0084883/R_T2109198896_concoct_bins_bin.12.fa.gz
R_T2109198896	bin.18	R_T2109198896_concoct_bins_bin.18	66.71	3.155	0.589	Rhizobiaceae	2249	3856998	concoct_bins	MQ	https://ftp.cngb.org/pub/CNSA/data5/CNP0003934/CNS0675779/CNA0084884/R_T2109198896_concoct_bins_bin.18.fa.gz
R_T2109198896	bin.0	R_T2109198896_concoct_bins_bin.0	52.03	0	0.379	Bacteria	1822	2504953	concoct_bins	MQ	https://ftp.cngb.org/pub/CNSA/data5/CNP0003934/CNS0675779/CNA0084885/R_T2109198896_concoct_bins_bin.0.fa.gz
R_T2109198896	bin.5	R_T2109198896_maxbin2_bins_bin.5	76.03	6.971	0.721	Micrococcaceae	3063	2263222	maxbin2_bins	MQ	https://ftp.cngb.org/pub/CNSA/data5/CNP0003934/CNS0675779/CNA0104274/R_T2109198896_maxbin2_bins_bin.5.fa.gz
R_T2109198896	bin.10	R_T2109198896_maxbin2_bins_bin.10	68.28	4.371	0.589	Rhizobiaceae	2244	4212651	maxbin2_bins	MQ	https://ftp.cngb.org/pub/CNSA/data5/CNP0003934/CNS0675779/CNA0104275/R_T2109198896_maxbin2_bins_bin.10.fa.gz
R_T2109198896	bin.2	R_T2109198896_maxbin2_bins_bin.2	54.45	1.053	0.437	Gammaproteobacteria	3763	1544286	maxbin2_bins	MQ	https://ftp.cngb.org/pub/CNSA/data5/CNP0003934/CNS0675779/CNA0104276/R_T2109198896_maxbin2_bins_bin.2.fa.gz
R_T2109198896	bin.16	R_T2109198896_metabat2_bins_bin.16	95.99	3.788	0.32	Staphylococcus	64745	2209434	metabat2_bins	HQ	https://ftp.cngb.org/pub/CNSA/data5/CNP0003934/CNS0675779/CNA0079952/R_T2109198896_metabat2_bins_bin.16.fa.gz
R_T2109198896	bin.4	R_T2109198896_metabat2_bins_bin.4	92.69	1.104	0.323	Bacilli	19817	2366532	metabat2_bins	HQ	https://ftp.cngb.org/pub/CNSA/data5/CNP0003934/CNS0675779/CNA0079954/R_T2109198896_metabat2_bins_bin.4.fa.gz
R_T2109198896	bin.11	R_T2109198896_metabat2_bins_bin.11	92.47	7.445	0.647	Bacteria	45882	3193664	metabat2_bins	MQ	https://ftp.cngb.org/pub/CNSA/data5/CNP0003934/CNS0675779/CNA0079957/R_T2109198896_metabat2_bins_bin.11.fa.gz
R_T2109198896	bin.7	R_T2109198896_metabat2_bins_bin.7	89.6	0.328	0.71	Actinomycetales	11772	2149312	metabat2_bins	MQ	https://ftp.cngb.org/pub/CNSA/data5/CNP0003934/CNS0675779/CNA0079959/R_T2109198896_metabat2_bins_bin.7.fa.gz
R_T2109198896	bin.15	R_T2109198896_metabat2_bins_bin.15	86.41	2.399	0.309	Staphylococcus	22995	2202026	metabat2_bins	MQ	https://ftp.cngb.org/pub/CNSA/data5/CNP0003934/CNS0675779/CNA0079961/R_T2109198896_metabat2_bins_bin.15.fa.gz
R_T2109198896	bin.2	R_T2109198896_metabat2_bins_bin.2	83.31	3.682	0.687	Actinomycetales	7827	3215139	metabat2_bins	MQ	https://ftp.cngb.org/pub/CNSA/data5/CNP0003934/CNS0675779/CNA0079964/R_T2109198896_metabat2_bins_bin.2.fa.gz
R_T2109198896	bin.10	R_T2109198896_metabat2_bins_bin.10	69.04	1.299	0.736	Micrococcaceae	3572	1512172	metabat2_bins	MQ	https://ftp.cngb.org/pub/CNSA/data5/CNP0003934/CNS0675779/CNA0079966/R_T2109198896_metabat2_bins_bin.10.fa.gz
R_T2109198896	bin.13	R_T2109198896_metabat2_bins_bin.13	59.77	0.08	0.323	Staphylococcus	110947	1537390	metabat2_bins	MQ	https://ftp.cngb.org/pub/CNSA/data5/CNP0003934/CNS0675779/CNA0079968/R_T2109198896_metabat2_bins_bin.13.fa.gz
R_T2109198905	bin.48	R_T2109198905_concoct_bins_bin.48	100	0.453	0.56	Enterobacteriaceae	139189	6001874	concoct_bins	HQ	https://ftp.cngb.org/pub/CNSA/data5/CNP0003934/CNS0675751/CNA0084886/R_T2109198905_concoct_bins_bin.48.fa.gz
R_T2109198905	bin.13	R_T2109198905_concoct_bins_bin.13	99.77	0.739	0.386	Moraxellaceae	144195	4187847	concoct_bins	HQ	https://ftp.cngb.org/pub/CNSA/data5/CNP0003934/CNS0675751/CNA0084887/R_T2109198905_concoct_bins_bin.13.fa.gz
R_T2109198905	bin.28	R_T2109198905_concoct_bins_bin.28	99.48	0.074	0.598	Enterobacteriaceae	241904	5267511	concoct_bins	HQ	https://ftp.cngb.org/pub/CNSA/data5/CNP0003934/CNS0675751/CNA0084888/R_T2109198905_concoct_bins_bin.28.fa.gz
R_T2109198905	bin.26	R_T2109198905_concoct_bins_bin.26	97.75	1.155	0.401	Moraxellaceae	25793	3116296	concoct_bins	HQ	https://ftp.cngb.org/pub/CNSA/data5/CNP0003934/CNS0675751/CNA0084889/R_T2109198905_concoct_bins_bin.26.fa.gz
R_T2109198905	bin.17	R_T2109198905_concoct_bins_bin.17	57.21	1.724	0.332	Bacteria	2219	2523749	concoct_bins	MQ	https://ftp.cngb.org/pub/CNSA/data5/CNP0003934/CNS0675751/CNA0084890/R_T2109198905_concoct_bins_bin.17.fa.gz
R_T2109198905	bin.6	R_T2109198905_maxbin2_bins_bin.6	99.5	0.251	0.325	Staphylococcus	92950	2888813	maxbin2_bins	HQ	https://ftp.cngb.org/pub/CNSA/data5/CNP0003934/CNS0675751/CNA0104277/R_T2109198905_maxbin2_bins_bin.6.fa.gz
R_T2109198905	bin.4	R_T2109198905_maxbin2_bins_bin.4	99.48	0.074	0.599	Enterobacteriaceae	241904	5314421	maxbin2_bins	HQ	https://ftp.cngb.org/pub/CNSA/data5/CNP0003934/CNS0675751/CNA0104278/R_T2109198905_maxbin2_bins_bin.4.fa.gz
R_T2109198905	bin.18	R_T2109198905_metabat2_bins_bin.18	98.45	0.996	0.318	Staphylococcus	42905	2445639	metabat2_bins	HQ	https://ftp.cngb.org/pub/CNSA/data5/CNP0003934/CNS0675751/CNA0079970/R_T2109198905_metabat2_bins_bin.18.fa.gz
R_T2109198905	bin.9	R_T2109198905_metabat2_bins_bin.9	97.83	0.465	0.387	Moraxellaceae	154093	3755815	metabat2_bins	HQ	https://ftp.cngb.org/pub/CNSA/data5/CNP0003934/CNS0675751/CNA0079972/R_T2109198905_metabat2_bins_bin.9.fa.gz
R_T2109198905	bin.12	R_T2109198905_metabat2_bins_bin.12	79.9	0	0.599	Enterobacteriaceae	227713	4319811	metabat2_bins	MQ	https://ftp.cngb.org/pub/CNSA/data5/CNP0003934/CNS0675751/CNA0079974/R_T2109198905_metabat2_bins_bin.12.fa.gz
R_T2109198905	bin.14	R_T2109198905_metabat2_bins_bin.14	54.14	0.033	0.56	Enterobacteriaceae	133145	2920508	metabat2_bins	MQ	https://ftp.cngb.org/pub/CNSA/data5/CNP0003934/CNS0675751/CNA0079976/R_T2109198905_metabat2_bins_bin.14.fa.gz
R_T2109198906	bin.29	R_T2109198906_concoct_bins_bin.29	99.81	0.52	0.596	Enterobacteriaceae	193955	5433539	concoct_bins	HQ	https://ftp.cngb.org/pub/CNSA/data5/CNP0003934/CNS0675755/CNA0084891/R_T2109198906_concoct_bins_bin.29.fa.gz
R_T2109198906	bin.39	R_T2109198906_concoct_bins_bin.39	99.65	0.133	0.402	Moraxellaceae	94952	3081516	concoct_bins	HQ	https://ftp.cngb.org/pub/CNSA/data5/CNP0003934/CNS0675755/CNA0084892/R_T2109198906_concoct_bins_bin.39.fa.gz
R_T2109198906	bin.16	R_T2109198906_concoct_bins_bin.16	99.6	2.561	0.417	Moraxellaceae	98390	3018777	concoct_bins	HQ	https://ftp.cngb.org/pub/CNSA/data5/CNP0003934/CNS0675755/CNA0084893/R_T2109198906_concoct_bins_bin.16.fa.gz
R_T2109198906	bin.22	R_T2109198906_concoct_bins_bin.22	97.31	0.462	0.385	Moraxellaceae	95248	4172583	concoct_bins	HQ	https://ftp.cngb.org/pub/CNSA/data5/CNP0003934/CNS0675755/CNA0084894/R_T2109198906_concoct_bins_bin.22.fa.gz
R_T2109198906	bin.14	R_T2109198906_concoct_bins_bin.14	72.2	0	0.628	Actinobacteria	2994	1575134	concoct_bins	MQ	https://ftp.cngb.org/pub/CNSA/data5/CNP0003934/CNS0675755/CNA0084895/R_T2109198906_concoct_bins_bin.14.fa.gz
R_T2109198906	bin.5	R_T2109198906_maxbin2_bins_bin.5	99.57	2.857	0.323	Staphylococcus	75162	3019491	maxbin2_bins	HQ	https://ftp.cngb.org/pub/CNSA/data5/CNP0003934/CNS0675755/CNA0104279/R_T2109198906_maxbin2_bins_bin.5.fa.gz
R_T2109198906	bin.2	R_T2109198906_maxbin2_bins_bin.2	99.5	0.71	0.326	Staphylococcus	92961	2828782	maxbin2_bins	HQ	https://ftp.cngb.org/pub/CNSA/data5/CNP0003934/CNS0675755/CNA0104280/R_T2109198906_maxbin2_bins_bin.2.fa.gz
R_T2109198906	bin.8	R_T2109198906_maxbin2_bins_bin.8	97.38	0.962	0.414	Moraxellaceae	85462	3194552	maxbin2_bins	HQ	https://ftp.cngb.org/pub/CNSA/data5/CNP0003934/CNS0675755/CNA0104281/R_T2109198906_maxbin2_bins_bin.8.fa.gz
R_T2109198906	bin.6	R_T2109198906_maxbin2_bins_bin.6	97.14	5.402	0.387	Moraxellaceae	95528	4209992	maxbin2_bins	MQ	https://ftp.cngb.org/pub/CNSA/data5/CNP0003934/CNS0675755/CNA0104282/R_T2109198906_maxbin2_bins_bin.6.fa.gz
R_T2109198906	bin.7	R_T2109198906_maxbin2_bins_bin.7	95.2	5.201	0.402	Moraxellaceae	82714	3043259	maxbin2_bins	MQ	https://ftp.cngb.org/pub/CNSA/data5/CNP0003934/CNS0675755/CNA0104283/R_T2109198906_maxbin2_bins_bin.7.fa.gz
R_T2109198906	bin.11	R_T2109198906_maxbin2_bins_bin.11	72.2	0.26	0.608	Actinobacteria	2920	1673410	maxbin2_bins	MQ	https://ftp.cngb.org/pub/CNSA/data5/CNP0003934/CNS0675755/CNA0104284/R_T2109198906_maxbin2_bins_bin.11.fa.gz
R_T2109198906	bin.0	R_T2109198906_maxbin2_bins_bin.0	65.93	0.074	0.598	Enterobacteriaceae	151632	2730736	maxbin2_bins	MQ	https://ftp.cngb.org/pub/CNSA/data5/CNP0003934/CNS0675755/CNA0104285/R_T2109198906_maxbin2_bins_bin.0.fa.gz
R_T2109198906	bin.3	R_T2109198906_maxbin2_bins_bin.3	58.43	1.609	0.333	Staphylococcus	52596	1780260	maxbin2_bins	MQ	https://ftp.cngb.org/pub/CNSA/data5/CNP0003934/CNS0675755/CNA0104286/R_T2109198906_maxbin2_bins_bin.3.fa.gz
R_T2109198906	bin.3	R_T2109198906_metabat2_bins_bin.3	95.27	0.684	0.386	Moraxellaceae	96357	3602490	metabat2_bins	HQ	https://ftp.cngb.org/pub/CNSA/data5/CNP0003934/CNS0675755/CNA0079978/R_T2109198906_metabat2_bins_bin.3.fa.gz
R_T2109198906	bin.10	R_T2109198906_metabat2_bins_bin.10	89.38	0.112	0.324	Staphylococcus	98884	2224326	metabat2_bins	MQ	https://ftp.cngb.org/pub/CNSA/data5/CNP0003934/CNS0675755/CNA0079980/R_T2109198906_metabat2_bins_bin.10.fa.gz
R_T2109198906	bin.6	R_T2109198906_metabat2_bins_bin.6	60.68	5.172	0.345	Bacteria	12011	2023372	metabat2_bins	MQ	https://ftp.cngb.org/pub/CNSA/data5/CNP0003934/CNS0675755/CNA0079982/R_T2109198906_metabat2_bins_bin.6.fa.gz
R_T2109198906	bin.1	R_T2109198906_metabat2_bins_bin.1	56.89	0	0.322	Bacteria	194557	984857	metabat2_bins	MQ	https://ftp.cngb.org/pub/CNSA/data5/CNP0003934/CNS0675755/CNA0079985/R_T2109198906_metabat2_bins_bin.1.fa.gz
R_T2109198906	bin.9	R_T2109198906_metabat2_bins_bin.9	56.09	0.136	0.428	Moraxellaceae	98390	1470506	metabat2_bins	MQ	https://ftp.cngb.org/pub/CNSA/data5/CNP0003934/CNS0675755/CNA0079988/R_T2109198906_metabat2_bins_bin.9.fa.gz
R_T2109198906	bin.20	R_T2109198906_metabat2_bins_bin.20	51.75	0.054	0.408	Moraxellaceae	99009	1556770	metabat2_bins	MQ	https://ftp.cngb.org/pub/CNSA/data5/CNP0003934/CNS0675755/CNA0079991/R_T2109198906_metabat2_bins_bin.20.fa.gz
R_T2109198909	bin.7	R_T2109198909_concoct_bins_bin.7	100	0.037	0.551	Enterobacteriaceae	232060	5096616	concoct_bins	HQ	https://ftp.cngb.org/pub/CNSA/data5/CNP0003934/CNS0675761/CNA0084896/R_T2109198909_concoct_bins_bin.7.fa.gz
R_T2109198909	bin.9	R_T2109198909_concoct_bins_bin.9	74.12	1.174	0.585	Actinomycetales	2427	1871740	concoct_bins	MQ	https://ftp.cngb.org/pub/CNSA/data5/CNP0003934/CNS0675761/CNA0084897/R_T2109198909_concoct_bins_bin.9.fa.gz
R_T2109198909	bin.0	R_T2109198909_maxbin2_bins_bin.0	100	0.037	0.551	Enterobacteriaceae	232060	5097549	maxbin2_bins	HQ	https://ftp.cngb.org/pub/CNSA/data5/CNP0003934/CNS0675761/CNA0104287/R_T2109198909_maxbin2_bins_bin.0.fa.gz
R_T2109198909	bin.2	R_T2109198909_maxbin2_bins_bin.2	99.63	2.56	0.316	Staphylococcus	34343	2710881	maxbin2_bins	HQ	https://ftp.cngb.org/pub/CNSA/data5/CNP0003934/CNS0675761/CNA0104288/R_T2109198909_maxbin2_bins_bin.2.fa.gz
R_T2109198909	bin.6	R_T2109198909_metabat2_bins_bin.6	96.04	0.612	0.319	Staphylococcus	41350	2283881	metabat2_bins	HQ	https://ftp.cngb.org/pub/CNSA/data5/CNP0003934/CNS0675761/CNA0079994/R_T2109198909_metabat2_bins_bin.6.fa.gz
R_T2109198909	bin.2	R_T2109198909_metabat2_bins_bin.2	91.35	1.483	0.313	Staphylococcus	20721	1988032	metabat2_bins	HQ	https://ftp.cngb.org/pub/CNSA/data5/CNP0003934/CNS0675761/CNA0079997/R_T2109198909_metabat2_bins_bin.2.fa.gz
R_T2109198910	bin.37	R_T2109198910_concoct_bins_bin.37	100	0	0.389	Moraxellaceae	136966	3817618	concoct_bins	HQ	https://ftp.cngb.org/pub/CNSA/data5/CNP0003934/CNS0675759/CNA0084898/R_T2109198910_concoct_bins_bin.37.fa.gz
R_T2109198910	bin.11	R_T2109198910_concoct_bins_bin.11	100	0.037	0.551	Enterobacteriaceae	294292	5095552	concoct_bins	HQ	https://ftp.cngb.org/pub/CNSA/data5/CNP0003934/CNS0675759/CNA0084899/R_T2109198910_concoct_bins_bin.11.fa.gz
R_T2109198910	bin.44	R_T2109198910_concoct_bins_bin.44	98.94	0.027	0.601	Propionibacterium	246683	2498463	concoct_bins	HQ	https://ftp.cngb.org/pub/CNSA/data5/CNP0003934/CNS0675759/CNA0084900/R_T2109198910_concoct_bins_bin.44.fa.gz
R_T2109198910	bin.29	R_T2109198910_concoct_bins_bin.29	95.91	6.387	0.583	Actinomycetales	12075	2628589	concoct_bins	MQ	https://ftp.cngb.org/pub/CNSA/data5/CNP0003934/CNS0675759/CNA0084901/R_T2109198910_concoct_bins_bin.29.fa.gz
R_T2109198910	bin.0	R_T2109198910_maxbin2_bins_bin.0	100	0.037	0.551	Enterobacteriaceae	294292	5097725	maxbin2_bins	HQ	https://ftp.cngb.org/pub/CNSA/data5/CNP0003934/CNS0675759/CNA0104289/R_T2109198910_maxbin2_bins_bin.0.fa.gz
R_T2109198910	bin.5	R_T2109198910_maxbin2_bins_bin.5	98.94	1.269	0.598	Propionibacterium	182876	2600295	maxbin2_bins	HQ	https://ftp.cngb.org/pub/CNSA/data5/CNP0003934/CNS0675759/CNA0104290/R_T2109198910_maxbin2_bins_bin.5.fa.gz
R_T2109198910	bin.1	R_T2109198910_maxbin2_bins_bin.1	84.04	4.735	0.576	Actinomycetales	13501	2250867	maxbin2_bins	MQ	https://ftp.cngb.org/pub/CNSA/data5/CNP0003934/CNS0675759/CNA0104291/R_T2109198910_maxbin2_bins_bin.1.fa.gz
R_T2109198910	bin.10	R_T2109198910_metabat2_bins_bin.10	98.45	0.027	0.6	Propionibacterium	246683	2442105	metabat2_bins	HQ	https://ftp.cngb.org/pub/CNSA/data5/CNP0003934/CNS0675759/CNA0079999/R_T2109198910_metabat2_bins_bin.10.fa.gz
R_T2109198910	bin.2	R_T2109198910_metabat2_bins_bin.2	93.7	3.92	0.312	Staphylococcus	23723	2092730	metabat2_bins	HQ	https://ftp.cngb.org/pub/CNSA/data5/CNP0003934/CNS0675759/CNA0080001/R_T2109198910_metabat2_bins_bin.2.fa.gz
R_T2109198910	bin.5	R_T2109198910_metabat2_bins_bin.5	91.57	0.744	0.325	Staphylococcus	130322	2124741	metabat2_bins	HQ	https://ftp.cngb.org/pub/CNSA/data5/CNP0003934/CNS0675759/CNA0080003/R_T2109198910_metabat2_bins_bin.5.fa.gz
R_T2109198910	bin.3	R_T2109198910_metabat2_bins_bin.3	75.34	1.071	0.32	Staphylococcus	6005	1580204	metabat2_bins	MQ	https://ftp.cngb.org/pub/CNSA/data5/CNP0003934/CNS0675759/CNA0080005/R_T2109198910_metabat2_bins_bin.3.fa.gz
R_T2109198910	bin.1	R_T2109198910_metabat2_bins_bin.1	71.84	0	0.586	Actinomycetales	16902	1464945	metabat2_bins	MQ	https://ftp.cngb.org/pub/CNSA/data5/CNP0003934/CNS0675759/CNA0080007/R_T2109198910_metabat2_bins_bin.1.fa.gz
R_T2109198910	bin.12	R_T2109198910_metabat2_bins_bin.12	55.61	0	0.392	Moraxellaceae	113776	1931797	metabat2_bins	MQ	https://ftp.cngb.org/pub/CNSA/data5/CNP0003934/CNS0675759/CNA0080009/R_T2109198910_metabat2_bins_bin.12.fa.gz
R_T2109198910	bin.13	R_T2109198910_metabat2_bins_bin.13	53.27	0.037	0.555	Enterobacteriaceae	301210	2582147	metabat2_bins	MQ	https://ftp.cngb.org/pub/CNSA/data5/CNP0003934/CNS0675759/CNA0080011/R_T2109198910_metabat2_bins_bin.13.fa.gz
R_T2109198914	bin.10	R_T2109198914_concoct_bins_bin.10	100	0.464	0.665	Comamonadaceae	227210	6619837	concoct_bins	HQ	https://ftp.cngb.org/pub/CNSA/data5/CNP0003934/CNS0675754/CNA0084902/R_T2109198914_concoct_bins_bin.10.fa.gz
R_T2109198914	bin.25	R_T2109198914_concoct_bins_bin.25	99.42	0.16	0.552	Enterobacteriaceae	98805	4944528	concoct_bins	HQ	https://ftp.cngb.org/pub/CNSA/data5/CNP0003934/CNS0675754/CNA0084903/R_T2109198914_concoct_bins_bin.25.fa.gz
R_T2109198914	bin.27	R_T2109198914_concoct_bins_bin.27	99.33	2.088	0.595	Enterobacteriaceae	81941	5030793	concoct_bins	HQ	https://ftp.cngb.org/pub/CNSA/data5/CNP0003934/CNS0675754/CNA0084904/R_T2109198914_concoct_bins_bin.27.fa.gz
R_T2109198914	bin.0	R_T2109198914_concoct_bins_bin.0	99.26	0.611	0.6	Propionibacterium	231027	2556623	concoct_bins	HQ	https://ftp.cngb.org/pub/CNSA/data5/CNP0003934/CNS0675754/CNA0084905/R_T2109198914_concoct_bins_bin.0.fa.gz
R_T2109198914	bin.34	R_T2109198914_concoct_bins_bin.34	99.08	0.382	0.578	Enterobacteriaceae	317150	4732054	concoct_bins	HQ	https://ftp.cngb.org/pub/CNSA/data5/CNP0003934/CNS0675754/CNA0084906/R_T2109198914_concoct_bins_bin.34.fa.gz
R_T2109198914	bin.12	R_T2109198914_concoct_bins_bin.12	98.56	1.079	0.6	Actinomycetales	22226	2299871	concoct_bins	HQ	https://ftp.cngb.org/pub/CNSA/data5/CNP0003934/CNS0675754/CNA0084907/R_T2109198914_concoct_bins_bin.12.fa.gz
R_T2109198914	bin.28	R_T2109198914_concoct_bins_bin.28	98.08	3.152	0.391	Moraxellaceae	11076	3884197	concoct_bins	HQ	https://ftp.cngb.org/pub/CNSA/data5/CNP0003934/CNS0675754/CNA0084908/R_T2109198914_concoct_bins_bin.28.fa.gz
R_T2109198914	bin.8	R_T2109198914_concoct_bins_bin.8	97.14	1.096	0.641	Actinomycetales	9539	2220524	concoct_bins	HQ	https://ftp.cngb.org/pub/CNSA/data5/CNP0003934/CNS0675754/CNA0084909/R_T2109198914_concoct_bins_bin.8.fa.gz
R_T2109198914	bin.29	R_T2109198914_concoct_bins_bin.29	70.35	2.842	0.407	Moraxellaceae	2698	2220430	concoct_bins	MQ	https://ftp.cngb.org/pub/CNSA/data5/CNP0003934/CNS0675754/CNA0084910/R_T2109198914_concoct_bins_bin.29.fa.gz
R_T2109198914	bin.8	R_T2109198914_maxbin2_bins_bin.8	100	0.464	0.664	Comamonadaceae	227210	6657862	maxbin2_bins	HQ	https://ftp.cngb.org/pub/CNSA/data5/CNP0003934/CNS0675754/CNA0104292/R_T2109198914_maxbin2_bins_bin.8.fa.gz
R_T2109198914	bin.4	R_T2109198914_maxbin2_bins_bin.4	99.55	1.976	0.595	Enterobacteriaceae	81941	5168000	maxbin2_bins	HQ	https://ftp.cngb.org/pub/CNSA/data5/CNP0003934/CNS0675754/CNA0104293/R_T2109198914_maxbin2_bins_bin.4.fa.gz
R_T2109198914	bin.14	R_T2109198914_maxbin2_bins_bin.14	99.43	5.486	0.598	Propionibacterium	231027	2826269	maxbin2_bins	MQ	https://ftp.cngb.org/pub/CNSA/data5/CNP0003934/CNS0675754/CNA0104294/R_T2109198914_maxbin2_bins_bin.14.fa.gz
R_T2109198914	bin.16	R_T2109198914_maxbin2_bins_bin.16	99.22	1.079	0.599	Actinomycetales	20779	2384873	maxbin2_bins	HQ	https://ftp.cngb.org/pub/CNSA/data5/CNP0003934/CNS0675754/CNA0104295/R_T2109198914_maxbin2_bins_bin.16.fa.gz
R_T2109198914	bin.7	R_T2109198914_maxbin2_bins_bin.7	98.7	0.163	0.577	Enterobacteriaceae	317150	4749413	maxbin2_bins	HQ	https://ftp.cngb.org/pub/CNSA/data5/CNP0003934/CNS0675754/CNA0104296/R_T2109198914_maxbin2_bins_bin.7.fa.gz
R_T2109198914	bin.15	R_T2109198914_maxbin2_bins_bin.15	92.32	1.096	0.646	Actinomycetales	9563	2048595	maxbin2_bins	HQ	https://ftp.cngb.org/pub/CNSA/data5/CNP0003934/CNS0675754/CNA0104297/R_T2109198914_maxbin2_bins_bin.15.fa.gz
R_T2109198914	bin.10	R_T2109198914_maxbin2_bins_bin.10	74.55	7.795	0.325	Staphylococcus	15232	1959076	maxbin2_bins	MQ	https://ftp.cngb.org/pub/CNSA/data5/CNP0003934/CNS0675754/CNA0104298/R_T2109198914_maxbin2_bins_bin.10.fa.gz
R_T2109198914	bin.9	R_T2109198914_metabat2_bins_bin.9	98.94	0.222	0.6	Propionibacterium	247022	2464167	metabat2_bins	HQ	https://ftp.cngb.org/pub/CNSA/data5/CNP0003934/CNS0675754/CNA0080013/R_T2109198914_metabat2_bins_bin.9.fa.gz
R_T2109198914	bin.1	R_T2109198914_metabat2_bins_bin.1	98.67	0.669	0.327	Staphylococcus	151738	2320924	metabat2_bins	HQ	https://ftp.cngb.org/pub/CNSA/data5/CNP0003934/CNS0675754/CNA0080015/R_T2109198914_metabat2_bins_bin.1.fa.gz
R_T2109198914	bin.17	R_T2109198914_metabat2_bins_bin.17	98.12	0.16	0.553	Enterobacteriaceae	98805	4879639	metabat2_bins	HQ	https://ftp.cngb.org/pub/CNSA/data5/CNP0003934/CNS0675754/CNA0080018/R_T2109198914_metabat2_bins_bin.17.fa.gz
R_T2109198914	bin.15	R_T2109198914_metabat2_bins_bin.15	95.94	0.712	0.603	Actinomycetales	22906	2130615	metabat2_bins	HQ	https://ftp.cngb.org/pub/CNSA/data5/CNP0003934/CNS0675754/CNA0080020/R_T2109198914_metabat2_bins_bin.15.fa.gz
R_T2109198914	bin.6	R_T2109198914_metabat2_bins_bin.6	95.15	0.465	0.389	Moraxellaceae	13233	3259859	metabat2_bins	HQ	https://ftp.cngb.org/pub/CNSA/data5/CNP0003934/CNS0675754/CNA0080022/R_T2109198914_metabat2_bins_bin.6.fa.gz
R_T2109198914	bin.5	R_T2109198914_metabat2_bins_bin.5	94.18	1.096	0.644	Actinomycetales	10764	2000654	metabat2_bins	HQ	https://ftp.cngb.org/pub/CNSA/data5/CNP0003934/CNS0675754/CNA0080024/R_T2109198914_metabat2_bins_bin.5.fa.gz
R_T2109198914	bin.4	R_T2109198914_metabat2_bins_bin.4	76.31	0	0.581	Enterobacteriaceae	307516	2871703	metabat2_bins	MQ	https://ftp.cngb.org/pub/CNSA/data5/CNP0003934/CNS0675754/CNA0080026/R_T2109198914_metabat2_bins_bin.4.fa.gz
R_T2109198914	bin.2	R_T2109198914_metabat2_bins_bin.2	59.22	0.595	0.589	Enterobacteriaceae	86884	2662549	metabat2_bins	MQ	https://ftp.cngb.org/pub/CNSA/data5/CNP0003934/CNS0675754/CNA0080028/R_T2109198914_metabat2_bins_bin.2.fa.gz
R_T2109198917	bin.11	R_T2109198917_concoct_bins_bin.11	99.45	0	0.391	Moraxellaceae	55511	3629117	concoct_bins	HQ	https://ftp.cngb.org/pub/CNSA/data5/CNP0003934/CNS0675769/CNA0084911/R_T2109198917_concoct_bins_bin.11.fa.gz
R_T2109198917	bin.8	R_T2109198917_concoct_bins_bin.8	98.71	0.375	0.35	Bacillus	205474	5466331	concoct_bins	HQ	https://ftp.cngb.org/pub/CNSA/data5/CNP0003934/CNS0675769/CNA0084912/R_T2109198917_concoct_bins_bin.8.fa.gz
R_T2109198917	bin.21	R_T2109198917_concoct_bins_bin.21	98.7	0.382	0.733	Micrococcaceae	146133	2370077	concoct_bins	HQ	https://ftp.cngb.org/pub/CNSA/data5/CNP0003934/CNS0675769/CNA0084913/R_T2109198917_concoct_bins_bin.21.fa.gz
R_T2109198917	bin.16	R_T2109198917_concoct_bins_bin.16	87.17	8.733	0.631	Gammaproteobacteria	9450	5354833	concoct_bins	MQ	https://ftp.cngb.org/pub/CNSA/data5/CNP0003934/CNS0675769/CNA0084914/R_T2109198917_concoct_bins_bin.16.fa.gz
R_T2109198917	bin.6	R_T2109198917_maxbin2_bins_bin.6	99.02	0.452	0.35	Bacillus	205474	5462420	maxbin2_bins	HQ	https://ftp.cngb.org/pub/CNSA/data5/CNP0003934/CNS0675769/CNA0104299/R_T2109198917_maxbin2_bins_bin.6.fa.gz
R_T2109198917	bin.4	R_T2109198917_maxbin2_bins_bin.4	98.7	9.864	0.728	Micrococcaceae	138700	2907872	maxbin2_bins	MQ	https://ftp.cngb.org/pub/CNSA/data5/CNP0003934/CNS0675769/CNA0104300/R_T2109198917_maxbin2_bins_bin.4.fa.gz
R_T2109198917	bin.3	R_T2109198917_maxbin2_bins_bin.3	94.22	9.965	0.631	Gammaproteobacteria	6947	5665668	maxbin2_bins	MQ	https://ftp.cngb.org/pub/CNSA/data5/CNP0003934/CNS0675769/CNA0104301/R_T2109198917_maxbin2_bins_bin.3.fa.gz
R_T2109198917	bin.0	R_T2109198917_maxbin2_bins_bin.0	77.05	2.465	0.394	Moraxellaceae	62470	2894383	maxbin2_bins	MQ	https://ftp.cngb.org/pub/CNSA/data5/CNP0003934/CNS0675769/CNA0104302/R_T2109198917_maxbin2_bins_bin.0.fa.gz
R_T2109198917	bin.18	R_T2109198917_metabat2_bins_bin.18	98.7	0.382	0.733	Micrococcaceae	146133	2370077	metabat2_bins	HQ	https://ftp.cngb.org/pub/CNSA/data5/CNP0003934/CNS0675769/CNA0080030/R_T2109198917_metabat2_bins_bin.18.fa.gz
R_T2109198917	bin.17	R_T2109198917_metabat2_bins_bin.17	98.15	1.064	0.329	Bacilli	124239	2743941	metabat2_bins	HQ	https://ftp.cngb.org/pub/CNSA/data5/CNP0003934/CNS0675769/CNA0080032/R_T2109198917_metabat2_bins_bin.17.fa.gz
R_T2109198917	bin.6	R_T2109198917_metabat2_bins_bin.6	93.13	4.844	0.311	Staphylococcus	32213	2124338	metabat2_bins	HQ	https://ftp.cngb.org/pub/CNSA/data5/CNP0003934/CNS0675769/CNA0080034/R_T2109198917_metabat2_bins_bin.6.fa.gz
R_T2109198917	bin.12	R_T2109198917_metabat2_bins_bin.12	54.31	0	0.646	Bacteria	8378	2567339	metabat2_bins	MQ	https://ftp.cngb.org/pub/CNSA/data5/CNP0003934/CNS0675769/CNA0080036/R_T2109198917_metabat2_bins_bin.12.fa.gz
R_T2109198918	bin.26	R_T2109198918_concoct_bins_bin.26	100	0	0.415	Moraxellaceae	169202	3214839	concoct_bins	HQ	https://ftp.cngb.org/pub/CNSA/data5/CNP0003934/CNS0675766/CNA0084915/R_T2109198918_concoct_bins_bin.26.fa.gz
R_T2109198918	bin.0	R_T2109198918_concoct_bins_bin.0	100	0.649	0.674	Alphaproteobacteria	180691	3257108	concoct_bins	HQ	https://ftp.cngb.org/pub/CNSA/data5/CNP0003934/CNS0675766/CNA0084916/R_T2109198918_concoct_bins_bin.0.fa.gz
R_T2109198918	bin.16	R_T2109198918_concoct_bins_bin.16	99.95	0.036	0.657	Burkholderiales	146380	5675477	concoct_bins	HQ	https://ftp.cngb.org/pub/CNSA/data5/CNP0003934/CNS0675766/CNA0084917/R_T2109198918_concoct_bins_bin.16.fa.gz
R_T2109198918	bin.1	R_T2109198918_concoct_bins_bin.1	99.7	0.778	0.399	Moraxellaceae	99445	3390722	concoct_bins	HQ	https://ftp.cngb.org/pub/CNSA/data5/CNP0003934/CNS0675766/CNA0084918/R_T2109198918_concoct_bins_bin.1.fa.gz
R_T2109198918	bin.17	R_T2109198918_concoct_bins_bin.17	99.49	0.11	0.657	Pseudomonadales	275384	4935600	concoct_bins	HQ	https://ftp.cngb.org/pub/CNSA/data5/CNP0003934/CNS0675766/CNA0084919/R_T2109198918_concoct_bins_bin.17.fa.gz
R_T2109198918	bin.18	R_T2109198918_concoct_bins_bin.18	98.62	0	0.319	Staphylococcus	45580	2350470	concoct_bins	HQ	https://ftp.cngb.org/pub/CNSA/data5/CNP0003934/CNS0675766/CNA0084920/R_T2109198918_concoct_bins_bin.18.fa.gz
R_T2109198918	bin.31	R_T2109198918_concoct_bins_bin.31	95.39	0.853	0.326	Staphylococcus	137731	2361098	concoct_bins	HQ	https://ftp.cngb.org/pub/CNSA/data5/CNP0003934/CNS0675766/CNA0084921/R_T2109198918_concoct_bins_bin.31.fa.gz
R_T2109198918	bin.4	R_T2109198918_concoct_bins_bin.4	94.95	9.466	0.636	Gammaproteobacteria	12532	4942509	concoct_bins	MQ	https://ftp.cngb.org/pub/CNSA/data5/CNP0003934/CNS0675766/CNA0084922/R_T2109198918_concoct_bins_bin.4.fa.gz
R_T2109198918	bin.10	R_T2109198918_concoct_bins_bin.10	94.88	2.675	0.733	Micrococcaceae	27655	2390539	concoct_bins	HQ	https://ftp.cngb.org/pub/CNSA/data5/CNP0003934/CNS0675766/CNA0084923/R_T2109198918_concoct_bins_bin.10.fa.gz
R_T2109198918	bin.15	R_T2109198918_concoct_bins_bin.15	92.32	4.635	0.607	Gammaproteobacteria	23239	5324043	concoct_bins	HQ	https://ftp.cngb.org/pub/CNSA/data5/CNP0003934/CNS0675766/CNA0084924/R_T2109198918_concoct_bins_bin.15.fa.gz
R_T2109198918	bin.20	R_T2109198918_concoct_bins_bin.20	88.87	1.611	0.705	Actinomycetales	7417	2743725	concoct_bins	MQ	https://ftp.cngb.org/pub/CNSA/data5/CNP0003934/CNS0675766/CNA0084925/R_T2109198918_concoct_bins_bin.20.fa.gz
R_T2109198918	bin.8	R_T2109198918_concoct_bins_bin.8	88.53	2.623	0.645	Rhodobacteraceae	4349	4014555	concoct_bins	MQ	https://ftp.cngb.org/pub/CNSA/data5/CNP0003934/CNS0675766/CNA0084926/R_T2109198918_concoct_bins_bin.8.fa.gz
R_T2109198918	bin.13	R_T2109198918_concoct_bins_bin.13	83.43	1.277	0.439	Gammaproteobacteria	2556	2061774	concoct_bins	MQ	https://ftp.cngb.org/pub/CNSA/data5/CNP0003934/CNS0675766/CNA0084927/R_T2109198918_concoct_bins_bin.13.fa.gz
R_T2109198918	bin.4	R_T2109198918_maxbin2_bins_bin.4	100	0.273	0.417	Moraxellaceae	169202	3172464	maxbin2_bins	HQ	https://ftp.cngb.org/pub/CNSA/data5/CNP0003934/CNS0675766/CNA0104303/R_T2109198918_maxbin2_bins_bin.4.fa.gz
R_T2109198918	bin.16	R_T2109198918_maxbin2_bins_bin.16	100	5.963	0.629	Alphaproteobacteria	177608	3827817	maxbin2_bins	MQ	https://ftp.cngb.org/pub/CNSA/data5/CNP0003934/CNS0675766/CNA0104304/R_T2109198918_maxbin2_bins_bin.16.fa.gz
R_T2109198918	bin.14	R_T2109198918_maxbin2_bins_bin.14	100	2.003	0.654	Burkholderiales	144149	6044323	maxbin2_bins	HQ	https://ftp.cngb.org/pub/CNSA/data5/CNP0003934/CNS0675766/CNA0104305/R_T2109198918_maxbin2_bins_bin.14.fa.gz
R_T2109198918	bin.11	R_T2109198918_maxbin2_bins_bin.11	99.61	2.37	0.398	Moraxellaceae	98626	3636542	maxbin2_bins	HQ	https://ftp.cngb.org/pub/CNSA/data5/CNP0003934/CNS0675766/CNA0104306/R_T2109198918_maxbin2_bins_bin.11.fa.gz
R_T2109198918	bin.18	R_T2109198918_maxbin2_bins_bin.18	90.84	1.447	0.704	Actinomycetales	7249	2877318	maxbin2_bins	HQ	https://ftp.cngb.org/pub/CNSA/data5/CNP0003934/CNS0675766/CNA0104307/R_T2109198918_maxbin2_bins_bin.18.fa.gz
R_T2109198918	bin.15	R_T2109198918_maxbin2_bins_bin.15	89.91	3.095	0.589	Actinomycetales	13411	2450100	maxbin2_bins	MQ	https://ftp.cngb.org/pub/CNSA/data5/CNP0003934/CNS0675766/CNA0104308/R_T2109198918_maxbin2_bins_bin.15.fa.gz
R_T2109198918	bin.21	R_T2109198918_maxbin2_bins_bin.21	88.08	5.022	0.648	Rhodobacteraceae	4329	3816022	maxbin2_bins	MQ	https://ftp.cngb.org/pub/CNSA/data5/CNP0003934/CNS0675766/CNA0104309/R_T2109198918_maxbin2_bins_bin.21.fa.gz
R_T2109198918	bin.13	R_T2109198918_maxbin2_bins_bin.13	84.47	3.961	0.617	Gammaproteobacteria	27995	4122701	maxbin2_bins	MQ	https://ftp.cngb.org/pub/CNSA/data5/CNP0003934/CNS0675766/CNA0104310/R_T2109198918_maxbin2_bins_bin.13.fa.gz
R_T2109198918	bin.12	R_T2109198918_maxbin2_bins_bin.12	81.65	1.376	0.731	Micrococcaceae	26581	1709131	maxbin2_bins	MQ	https://ftp.cngb.org/pub/CNSA/data5/CNP0003934/CNS0675766/CNA0104311/R_T2109198918_maxbin2_bins_bin.12.fa.gz
R_T2109198918	bin.22	R_T2109198918_metabat2_bins_bin.22	97.18	0.11	0.66	Pseudomonadales	313775	4747022	metabat2_bins	HQ	https://ftp.cngb.org/pub/CNSA/data5/CNP0003934/CNS0675766/CNA0080039/R_T2109198918_metabat2_bins_bin.22.fa.gz
R_T2109198918	bin.5	R_T2109198918_metabat2_bins_bin.5	96.81	0.056	0.32	Staphylococcus	51231	2238091	metabat2_bins	HQ	https://ftp.cngb.org/pub/CNSA/data5/CNP0003934/CNS0675766/CNA0080040/R_T2109198918_metabat2_bins_bin.5.fa.gz
R_T2109198918	bin.15	R_T2109198918_metabat2_bins_bin.15	94.04	0.688	0.734	Micrococcaceae	28984	2211241	metabat2_bins	HQ	https://ftp.cngb.org/pub/CNSA/data5/CNP0003934/CNS0675766/CNA0080042/R_T2109198918_metabat2_bins_bin.15.fa.gz
R_T2109198918	bin.24	R_T2109198918_metabat2_bins_bin.24	92.27	0.204	0.327	Staphylococcus	176009	2152963	metabat2_bins	HQ	https://ftp.cngb.org/pub/CNSA/data5/CNP0003934/CNS0675766/CNA0080044/R_T2109198918_metabat2_bins_bin.24.fa.gz
R_T2109198918	bin.4	R_T2109198918_metabat2_bins_bin.4	90.08	0.555	0.328	Bacilli	106939	2347712	metabat2_bins	HQ	https://ftp.cngb.org/pub/CNSA/data5/CNP0003934/CNS0675766/CNA0080046/R_T2109198918_metabat2_bins_bin.4.fa.gz
R_T2109198918	bin.1	R_T2109198918_metabat2_bins_bin.1	88.02	2.62	0.647	Gammaproteobacteria	12922	3684315	metabat2_bins	MQ	https://ftp.cngb.org/pub/CNSA/data5/CNP0003934/CNS0675766/CNA0080048/R_T2109198918_metabat2_bins_bin.1.fa.gz
R_T2109198918	bin.27	R_T2109198918_metabat2_bins_bin.27	87.9	0.828	0.32	Bacilli	22948	2353892	metabat2_bins	MQ	https://ftp.cngb.org/pub/CNSA/data5/CNP0003934/CNS0675766/CNA0080050/R_T2109198918_metabat2_bins_bin.27.fa.gz
R_T2109198918	bin.3	R_T2109198918_metabat2_bins_bin.3	82.79	0	0.68	Alphaproteobacteria	588209	2406731	metabat2_bins	MQ	https://ftp.cngb.org/pub/CNSA/data5/CNP0003934/CNS0675766/CNA0080052/R_T2109198918_metabat2_bins_bin.3.fa.gz
R_T2109198918	bin.36	R_T2109198918_metabat2_bins_bin.36	78.34	1.553	0.651	Rhodobacteraceae	4735	2893352	metabat2_bins	MQ	https://ftp.cngb.org/pub/CNSA/data5/CNP0003934/CNS0675766/CNA0080054/R_T2109198918_metabat2_bins_bin.36.fa.gz
R_T2109198918	bin.35	R_T2109198918_metabat2_bins_bin.35	76.95	1.447	0.708	Actinomycetales	8235	2349261	metabat2_bins	MQ	https://ftp.cngb.org/pub/CNSA/data5/CNP0003934/CNS0675766/CNA0080056/R_T2109198918_metabat2_bins_bin.35.fa.gz
R_T2109198918	bin.20	R_T2109198918_metabat2_bins_bin.20	52.28	0.146	0.596	Actinomycetales	15058	1299138	metabat2_bins	MQ	https://ftp.cngb.org/pub/CNSA/data5/CNP0003934/CNS0675766/CNA0080058/R_T2109198918_metabat2_bins_bin.20.fa.gz
R_T2109198919	bin.22	R_T2109198919_concoct_bins_bin.22	99.71	0.095	0.432	Gammaproteobacteria	52344	2776930	concoct_bins	HQ	https://ftp.cngb.org/pub/CNSA/data5/CNP0003934/CNS0675749/CNA0084928/R_T2109198919_concoct_bins_bin.22.fa.gz
R_T2109198919	bin.25	R_T2109198919_concoct_bins_bin.25	99.62	1.082	0.553	Pseudomonadales	210637	5360699	concoct_bins	HQ	https://ftp.cngb.org/pub/CNSA/data5/CNP0003934/CNS0675749/CNA0084929/R_T2109198919_concoct_bins_bin.25.fa.gz
R_T2109198919	bin.17	R_T2109198919_concoct_bins_bin.17	99.58	0.207	0.412	Bacillus	125660	3655320	concoct_bins	HQ	https://ftp.cngb.org/pub/CNSA/data5/CNP0003934/CNS0675749/CNA0084930/R_T2109198919_concoct_bins_bin.17.fa.gz
R_T2109198919	bin.9	R_T2109198919_concoct_bins_bin.9	99.11	0.624	0.35	Bacillus	296788	5400026	concoct_bins	HQ	https://ftp.cngb.org/pub/CNSA/data5/CNP0003934/CNS0675749/CNA0084931/R_T2109198919_concoct_bins_bin.9.fa.gz
R_T2109198919	bin.4	R_T2109198919_concoct_bins_bin.4	98.09	0.458	0.733	Micrococcaceae	34331	2459632	concoct_bins	HQ	https://ftp.cngb.org/pub/CNSA/data5/CNP0003934/CNS0675749/CNA0084932/R_T2109198919_concoct_bins_bin.4.fa.gz
R_T2109198919	bin.20	R_T2109198919_concoct_bins_bin.20	97.1	3.208	0.56	Enterobacteriaceae	7771	4433962	concoct_bins	HQ	https://ftp.cngb.org/pub/CNSA/data5/CNP0003934/CNS0675749/CNA0084933/R_T2109198919_concoct_bins_bin.20.fa.gz
R_T2109198919	bin.16	R_T2109198919_concoct_bins_bin.16	95.06	3.399	0.711	Actinomycetales	8884	3090259	concoct_bins	HQ	https://ftp.cngb.org/pub/CNSA/data5/CNP0003934/CNS0675749/CNA0084934/R_T2109198919_concoct_bins_bin.16.fa.gz
R_T2109198919	bin.11	R_T2109198919_maxbin2_bins_bin.11	99.71	0.095	0.435	Gammaproteobacteria	55979	2685749	maxbin2_bins	HQ	https://ftp.cngb.org/pub/CNSA/data5/CNP0003934/CNS0675749/CNA0104312/R_T2109198919_maxbin2_bins_bin.11.fa.gz
R_T2109198919	bin.13	R_T2109198919_maxbin2_bins_bin.13	99.58	1.974	0.422	Bacillus	122117	4020137	maxbin2_bins	HQ	https://ftp.cngb.org/pub/CNSA/data5/CNP0003934/CNS0675749/CNA0104313/R_T2109198919_maxbin2_bins_bin.13.fa.gz
R_T2109198919	bin.9	R_T2109198919_maxbin2_bins_bin.9	99.29	6.369	0.553	Pseudomonadales	194826	5754803	maxbin2_bins	MQ	https://ftp.cngb.org/pub/CNSA/data5/CNP0003934/CNS0675749/CNA0104314/R_T2109198919_maxbin2_bins_bin.9.fa.gz
R_T2109198919	bin.5	R_T2109198919_maxbin2_bins_bin.5	99.11	0.813	0.35	Bacillus	296788	5428878	maxbin2_bins	HQ	https://ftp.cngb.org/pub/CNSA/data5/CNP0003934/CNS0675749/CNA0104315/R_T2109198919_maxbin2_bins_bin.5.fa.gz
R_T2109198919	bin.6	R_T2109198919_maxbin2_bins_bin.6	95.17	1.315	0.71	Actinomycetales	9042	2754925	maxbin2_bins	HQ	https://ftp.cngb.org/pub/CNSA/data5/CNP0003934/CNS0675749/CNA0104316/R_T2109198919_maxbin2_bins_bin.6.fa.gz
R_T2109198919	bin.10	R_T2109198919_maxbin2_bins_bin.10	67.09	3.888	0.335	Bacilli	56895	2115373	maxbin2_bins	MQ	https://ftp.cngb.org/pub/CNSA/data5/CNP0003934/CNS0675749/CNA0104317/R_T2109198919_maxbin2_bins_bin.10.fa.gz
R_T2109198919	bin.19	R_T2109198919_metabat2_bins_bin.19	99.71	0.095	0.438	Gammaproteobacteria	59180	2379697	metabat2_bins	HQ	https://ftp.cngb.org/pub/CNSA/data5/CNP0003934/CNS0675749/CNA0080060/R_T2109198919_metabat2_bins_bin.19.fa.gz
R_T2109198919	bin.1	R_T2109198919_metabat2_bins_bin.1	98.97	0.432	0.555	Pseudomonadales	221709	5031987	metabat2_bins	HQ	https://ftp.cngb.org/pub/CNSA/data5/CNP0003934/CNS0675749/CNA0080062/R_T2109198919_metabat2_bins_bin.1.fa.gz
R_T2109198919	bin.14	R_T2109198919_metabat2_bins_bin.14	98.09	0.688	0.734	Micrococcaceae	34331	2370023	metabat2_bins	HQ	https://ftp.cngb.org/pub/CNSA/data5/CNP0003934/CNS0675749/CNA0080065/R_T2109198919_metabat2_bins_bin.14.fa.gz
R_T2109198919	bin.6	R_T2109198919_metabat2_bins_bin.6	95.98	7.275	0.33	Bacilli	82210	2545376	metabat2_bins	MQ	https://ftp.cngb.org/pub/CNSA/data5/CNP0003934/CNS0675749/CNA0080066/R_T2109198919_metabat2_bins_bin.6.fa.gz
R_T2109198919	bin.20	R_T2109198919_metabat2_bins_bin.20	91.11	0	0.717	Actinomycetales	9548	2346505	metabat2_bins	HQ	https://ftp.cngb.org/pub/CNSA/data5/CNP0003934/CNS0675749/CNA0080068/R_T2109198919_metabat2_bins_bin.20.fa.gz
R_T2109198919	bin.16	R_T2109198919_metabat2_bins_bin.16	80.35	1.785	0.357	Bacteria	549295	3279990	metabat2_bins	MQ	https://ftp.cngb.org/pub/CNSA/data5/CNP0003934/CNS0675749/CNA0080070/R_T2109198919_metabat2_bins_bin.16.fa.gz
R_T2109198919	bin.5	R_T2109198919_metabat2_bins_bin.5	66.2	0	0.565	Bacteria	8610	3561168	metabat2_bins	MQ	https://ftp.cngb.org/pub/CNSA/data5/CNP0003934/CNS0675749/CNA0080072/R_T2109198919_metabat2_bins_bin.5.fa.gz
R_T2109198919	bin.11	R_T2109198919_metabat2_bins_bin.11	55.72	8.097	0.326	Staphylococcus	3919	1564844	metabat2_bins	MQ	https://ftp.cngb.org/pub/CNSA/data5/CNP0003934/CNS0675749/CNA0080074/R_T2109198919_metabat2_bins_bin.11.fa.gz
R_T2109198919	bin.2	R_T2109198919_metabat2_bins_bin.2	54.04	0	0.317	Bacteria	81574	1936254	metabat2_bins	MQ	https://ftp.cngb.org/pub/CNSA/data5/CNP0003934/CNS0675749/CNA0080077/R_T2109198919_metabat2_bins_bin.2.fa.gz
R_T2109198922	bin.23	R_T2109198922_concoct_bins_bin.23	73.49	5.941	0.386	Acinetobacter	7908	4134040	concoct_bins	MQ	https://ftp.cngb.org/pub/CNSA/data5/CNP0003934/CNS0675746/CNA0084935/R_T2109198922_concoct_bins_bin.23.fa.gz
R_T2109198922	bin.10	R_T2109198922_maxbin2_bins_bin.10	99.09	6.973	0.322	Staphylococcus	83346	2851009	maxbin2_bins	MQ	https://ftp.cngb.org/pub/CNSA/data5/CNP0003934/CNS0675746/CNA0104318/R_T2109198922_maxbin2_bins_bin.10.fa.gz
R_T2109198922	bin.5	R_T2109198922_maxbin2_bins_bin.5	62.96	0	0.322	Staphylococcus	39867	1354684	maxbin2_bins	MQ	https://ftp.cngb.org/pub/CNSA/data5/CNP0003934/CNS0675746/CNA0104319/R_T2109198922_maxbin2_bins_bin.5.fa.gz
R_T2109198922	bin.8	R_T2109198922_maxbin2_bins_bin.8	56.03	8.62	0.304	Bacteria	4057	2539099	maxbin2_bins	MQ	https://ftp.cngb.org/pub/CNSA/data5/CNP0003934/CNS0675746/CNA0104320/R_T2109198922_maxbin2_bins_bin.8.fa.gz
R_T2109198922	bin.1	R_T2109198922_metabat2_bins_bin.1	97.16	0.101	0.319	Staphylococcus	39190	2221582	metabat2_bins	HQ	https://ftp.cngb.org/pub/CNSA/data5/CNP0003934/CNS0675746/CNA0080079/R_T2109198922_metabat2_bins_bin.1.fa.gz
R_T2109198922	bin.2	R_T2109198922_metabat2_bins_bin.2	83.96	1.724	0.327	Bacteria	137750	2215660	metabat2_bins	MQ	https://ftp.cngb.org/pub/CNSA/data5/CNP0003934/CNS0675746/CNA0080080/R_T2109198922_metabat2_bins_bin.2.fa.gz
R_T2109198922	bin.4	R_T2109198922_metabat2_bins_bin.4	70.68	0	0.39	Bacteria	8947	1616961	metabat2_bins	MQ	https://ftp.cngb.org/pub/CNSA/data5/CNP0003934/CNS0675746/CNA0080083/R_T2109198922_metabat2_bins_bin.4.fa.gz
R_T2109198926	bin.32	R_T2109198926_concoct_bins_bin.32	99.95	0.039	0.413	Moraxellaceae	51150	3488793	concoct_bins	HQ	https://ftp.cngb.org/pub/CNSA/data5/CNP0003934/CNS0675764/CNA0084936/R_T2109198926_concoct_bins_bin.32.fa.gz
R_T2109198926	bin.26	R_T2109198926_concoct_bins_bin.26	99.7	0.66	0.585	Actinomycetales	249466	2415393	concoct_bins	HQ	https://ftp.cngb.org/pub/CNSA/data5/CNP0003934/CNS0675764/CNA0084937/R_T2109198926_concoct_bins_bin.26.fa.gz
R_T2109198926	bin.33	R_T2109198926_concoct_bins_bin.33	99.42	0	0.439	Gammaproteobacteria	145365	2423095	concoct_bins	HQ	https://ftp.cngb.org/pub/CNSA/data5/CNP0003934/CNS0675764/CNA0084938/R_T2109198926_concoct_bins_bin.33.fa.gz
R_T2109198926	bin.1	R_T2109198926_concoct_bins_bin.1	99.19	0.154	0.56	Enterobacteriaceae	67088	4663049	concoct_bins	HQ	https://ftp.cngb.org/pub/CNSA/data5/CNP0003934/CNS0675764/CNA0084939/R_T2109198926_concoct_bins_bin.1.fa.gz
R_T2109198926	bin.9	R_T2109198926_concoct_bins_bin.9	99.12	0.657	0.702	Actinomycetales	78372	2953630	concoct_bins	HQ	https://ftp.cngb.org/pub/CNSA/data5/CNP0003934/CNS0675764/CNA0084940/R_T2109198926_concoct_bins_bin.9.fa.gz
R_T2109198926	bin.14	R_T2109198926_concoct_bins_bin.14	98.59	0.917	0.732	Micrococcaceae	99879	2496017	concoct_bins	HQ	https://ftp.cngb.org/pub/CNSA/data5/CNP0003934/CNS0675764/CNA0084941/R_T2109198926_concoct_bins_bin.14.fa.gz
R_T2109198926	bin.23	R_T2109198926_concoct_bins_bin.23	90.19	1.565	0.344	Bacilli	132273	2522546	concoct_bins	HQ	https://ftp.cngb.org/pub/CNSA/data5/CNP0003934/CNS0675764/CNA0084942/R_T2109198926_concoct_bins_bin.23.fa.gz
R_T2109198926	bin.0	R_T2109198926_maxbin2_bins_bin.0	99.95	0.244	0.416	Moraxellaceae	56514	3427948	maxbin2_bins	HQ	https://ftp.cngb.org/pub/CNSA/data5/CNP0003934/CNS0675764/CNA0104321/R_T2109198926_maxbin2_bins_bin.0.fa.gz
R_T2109198926	bin.9	R_T2109198926_maxbin2_bins_bin.9	99.85	0.154	0.561	Enterobacteriaceae	67088	4652204	maxbin2_bins	HQ	https://ftp.cngb.org/pub/CNSA/data5/CNP0003934/CNS0675764/CNA0104322/R_T2109198926_maxbin2_bins_bin.9.fa.gz
R_T2109198926	bin.8	R_T2109198926_maxbin2_bins_bin.8	99.7	1.38	0.583	Actinomycetales	194847	2518525	maxbin2_bins	HQ	https://ftp.cngb.org/pub/CNSA/data5/CNP0003934/CNS0675764/CNA0104323/R_T2109198926_maxbin2_bins_bin.8.fa.gz
R_T2109198926	bin.5	R_T2109198926_maxbin2_bins_bin.5	99.34	5.942	0.641	Actinomycetales	69097	3590522	maxbin2_bins	MQ	https://ftp.cngb.org/pub/CNSA/data5/CNP0003934/CNS0675764/CNA0104324/R_T2109198926_maxbin2_bins_bin.5.fa.gz
R_T2109198926	bin.7	R_T2109198926_maxbin2_bins_bin.7	98.59	0.917	0.717	Micrococcaceae	99879	2615513	maxbin2_bins	HQ	https://ftp.cngb.org/pub/CNSA/data5/CNP0003934/CNS0675764/CNA0104325/R_T2109198926_maxbin2_bins_bin.7.fa.gz
R_T2109198926	bin.3	R_T2109198926_maxbin2_bins_bin.3	98.27	1.88	0.43	Bacteria	76786	3125470	maxbin2_bins	HQ	https://ftp.cngb.org/pub/CNSA/data5/CNP0003934/CNS0675764/CNA0104326/R_T2109198926_maxbin2_bins_bin.3.fa.gz
R_T2109198926	bin.1	R_T2109198926_maxbin2_bins_bin.1	51.24	1.912	0.316	Staphylococcus	8184	1220425	maxbin2_bins	MQ	https://ftp.cngb.org/pub/CNSA/data5/CNP0003934/CNS0675764/CNA0104327/R_T2109198926_maxbin2_bins_bin.1.fa.gz
R_T2109198926	bin.15	R_T2109198926_metabat2_bins_bin.15	98.27	0	0.439	Gammaproteobacteria	145365	2297762	metabat2_bins	HQ	https://ftp.cngb.org/pub/CNSA/data5/CNP0003934/CNS0675764/CNA0080084/R_T2109198926_metabat2_bins_bin.15.fa.gz
R_T2109198926	bin.22	R_T2109198926_metabat2_bins_bin.22	95.01	0.229	0.735	Micrococcaceae	145276	2339461	metabat2_bins	HQ	https://ftp.cngb.org/pub/CNSA/data5/CNP0003934/CNS0675764/CNA0080086/R_T2109198926_metabat2_bins_bin.22.fa.gz
R_T2109198926	bin.21	R_T2109198926_metabat2_bins_bin.21	92.96	0.107	0.566	Enterobacteriaceae	75067	3934812	metabat2_bins	HQ	https://ftp.cngb.org/pub/CNSA/data5/CNP0003934/CNS0675764/CNA0080088/R_T2109198926_metabat2_bins_bin.21.fa.gz
R_T2109198926	bin.13	R_T2109198926_metabat2_bins_bin.13	90.17	1.96	0.312	Staphylococcus	34636	1855483	metabat2_bins	HQ	https://ftp.cngb.org/pub/CNSA/data5/CNP0003934/CNS0675764/CNA0080090/R_T2109198926_metabat2_bins_bin.13.fa.gz
R_T2109198926	bin.23	R_T2109198926_metabat2_bins_bin.23	86.52	2.561	0.325	Staphylococcus	32024	1904794	metabat2_bins	MQ	https://ftp.cngb.org/pub/CNSA/data5/CNP0003934/CNS0675764/CNA0080092/R_T2109198926_metabat2_bins_bin.23.fa.gz
R_T2109198926	bin.12	R_T2109198926_metabat2_bins_bin.12	74.78	0	0.707	Actinomycetales	79795	2269546	metabat2_bins	MQ	https://ftp.cngb.org/pub/CNSA/data5/CNP0003934/CNS0675764/CNA0080095/R_T2109198926_metabat2_bins_bin.12.fa.gz
R_T2109198926	bin.6	R_T2109198926_metabat2_bins_bin.6	73.68	0	0.581	Bacteria	249466	1706198	metabat2_bins	MQ	https://ftp.cngb.org/pub/CNSA/data5/CNP0003934/CNS0675764/CNA0080096/R_T2109198926_metabat2_bins_bin.6.fa.gz
R_T2109198926	bin.10	R_T2109198926_metabat2_bins_bin.10	61.6	0	0.339	Bacilli	132273	980795	metabat2_bins	MQ	https://ftp.cngb.org/pub/CNSA/data5/CNP0003934/CNS0675764/CNA0080098/R_T2109198926_metabat2_bins_bin.10.fa.gz
R_T2109198926	bin.4	R_T2109198926_metabat2_bins_bin.4	52.93	0	0.317	Bacteria	11750	1248127	metabat2_bins	MQ	https://ftp.cngb.org/pub/CNSA/data5/CNP0003934/CNS0675764/CNA0080101/R_T2109198926_metabat2_bins_bin.4.fa.gz
R_T2109198926	bin.7	R_T2109198926_metabat2_bins_bin.7	51.22	0	0.423	Moraxellaceae	60570	1479182	metabat2_bins	MQ	https://ftp.cngb.org/pub/CNSA/data5/CNP0003934/CNS0675764/CNA0080103/R_T2109198926_metabat2_bins_bin.7.fa.gz
R_T2109198927	bin.53	R_T2109198927_concoct_bins_bin.53	100	0.821	0.386	Moraxellaceae	143416	3977777	concoct_bins	HQ	https://ftp.cngb.org/pub/CNSA/data5/CNP0003934/CNS0675743/CNA0084943/R_T2109198927_concoct_bins_bin.53.fa.gz
R_T2109198927	bin.15	R_T2109198927_concoct_bins_bin.15	97.69	2.762	0.32	Bacilli	16380	2918445	concoct_bins	HQ	https://ftp.cngb.org/pub/CNSA/data5/CNP0003934/CNS0675743/CNA0084944/R_T2109198927_concoct_bins_bin.15.fa.gz
R_T2109198927	bin.0	R_T2109198927_maxbin2_bins_bin.0	100	6.347	0.384	Bacteria	126239	4221322	maxbin2_bins	MQ	https://ftp.cngb.org/pub/CNSA/data5/CNP0003934/CNS0675743/CNA0104328/R_T2109198927_maxbin2_bins_bin.0.fa.gz
R_T2109198927	bin.2	R_T2109198927_maxbin2_bins_bin.2	84.2	0.656	0.349	Bacillus	141041	4605609	maxbin2_bins	MQ	https://ftp.cngb.org/pub/CNSA/data5/CNP0003934/CNS0675743/CNA0104329/R_T2109198927_maxbin2_bins_bin.2.fa.gz
R_T2109198927	bin.1	R_T2109198927_metabat2_bins_bin.1	100	0.547	0.387	Moraxellaceae	155157	3841194	metabat2_bins	HQ	https://ftp.cngb.org/pub/CNSA/data5/CNP0003934/CNS0675743/CNA0080105/R_T2109198927_metabat2_bins_bin.1.fa.gz
R_T2109198927	bin.6	R_T2109198927_metabat2_bins_bin.6	98.89	1.243	0.343	Bacilli	250441	2538120	metabat2_bins	HQ	https://ftp.cngb.org/pub/CNSA/data5/CNP0003934/CNS0675743/CNA0080107/R_T2109198927_metabat2_bins_bin.6.fa.gz
R_T2109198927	bin.8	R_T2109198927_metabat2_bins_bin.8	96.59	1.841	0.324	Bacilli	16444	2474806	metabat2_bins	HQ	https://ftp.cngb.org/pub/CNSA/data5/CNP0003934/CNS0675743/CNA0080109/R_T2109198927_metabat2_bins_bin.8.fa.gz
R_T2109198927	bin.7	R_T2109198927_metabat2_bins_bin.7	91.87	0.889	0.324	Staphylococcus	24651	2209622	metabat2_bins	HQ	https://ftp.cngb.org/pub/CNSA/data5/CNP0003934/CNS0675743/CNA0080111/R_T2109198927_metabat2_bins_bin.7.fa.gz
R_T2109198927	bin.5	R_T2109198927_metabat2_bins_bin.5	53.57	0	0.357	Bacteria	129888	2467772	metabat2_bins	MQ	https://ftp.cngb.org/pub/CNSA/data5/CNP0003934/CNS0675743/CNA0080113/R_T2109198927_metabat2_bins_bin.5.fa.gz
R_T2109198934	bin.18	R_T2109198934_concoct_bins_bin.18	99.67	6.03	0.6	Actinomycetales	40126	2829630	concoct_bins	MQ	https://ftp.cngb.org/pub/CNSA/data5/CNP0003934/CNS0675753/CNA0084945/R_T2109198934_concoct_bins_bin.18.fa.gz
R_T2109198934	bin.26	R_T2109198934_concoct_bins_bin.26	99.48	4.043	0.564	Enterobacteriaceae	239722	5130595	concoct_bins	HQ	https://ftp.cngb.org/pub/CNSA/data5/CNP0003934/CNS0675753/CNA0084946/R_T2109198934_concoct_bins_bin.26.fa.gz
R_T2109198934	bin.28	R_T2109198934_concoct_bins_bin.28	94.36	2.681	0.587	Actinomycetales	6353	2154184	concoct_bins	HQ	https://ftp.cngb.org/pub/CNSA/data5/CNP0003934/CNS0675753/CNA0084947/R_T2109198934_concoct_bins_bin.28.fa.gz
R_T2109198934	bin.8	R_T2109198934_maxbin2_bins_bin.8	79.31	4.455	0.576	Actinomycetales	5073	2147720	maxbin2_bins	MQ	https://ftp.cngb.org/pub/CNSA/data5/CNP0003934/CNS0675753/CNA0104330/R_T2109198934_maxbin2_bins_bin.8.fa.gz
R_T2109198934	bin.7	R_T2109198934_metabat2_bins_bin.7	99.67	0.767	0.599	Actinomycetales	42280	2558283	metabat2_bins	HQ	https://ftp.cngb.org/pub/CNSA/data5/CNP0003934/CNS0675753/CNA0080115/R_T2109198934_metabat2_bins_bin.7.fa.gz
R_T2109198934	bin.16	R_T2109198934_metabat2_bins_bin.16	91.45	1.972	0.589	Actinomycetales	6806	1960049	metabat2_bins	HQ	https://ftp.cngb.org/pub/CNSA/data5/CNP0003934/CNS0675753/CNA0080117/R_T2109198934_metabat2_bins_bin.16.fa.gz
R_T2109198934	bin.10	R_T2109198934_metabat2_bins_bin.10	77.39	4.453	0.319	Staphylococcus	3493	1902852	metabat2_bins	MQ	https://ftp.cngb.org/pub/CNSA/data5/CNP0003934/CNS0675753/CNA0080119/R_T2109198934_metabat2_bins_bin.10.fa.gz
R_T2109198934	bin.4	R_T2109198934_metabat2_bins_bin.4	77.19	8.908	0.44	Gammaproteobacteria	4088	2128565	metabat2_bins	MQ	https://ftp.cngb.org/pub/CNSA/data5/CNP0003934/CNS0675753/CNA0080121/R_T2109198934_metabat2_bins_bin.4.fa.gz
R_T2109198934	bin.11	R_T2109198934_metabat2_bins_bin.11	59.48	0	0.556	Bacteria	225202	3251659	metabat2_bins	MQ	https://ftp.cngb.org/pub/CNSA/data5/CNP0003934/CNS0675753/CNA0080124/R_T2109198934_metabat2_bins_bin.11.fa.gz
R_T2109198935	bin.3	R_T2109198935_maxbin2_bins_bin.3	100	0.273	0.388	Moraxellaceae	79595	3969771	maxbin2_bins	HQ	https://ftp.cngb.org/pub/CNSA/data5/CNP0003934/CNS0675742/CNA0104331/R_T2109198935_maxbin2_bins_bin.3.fa.gz
R_T2109198935	bin.5	R_T2109198935_maxbin2_bins_bin.5	90.93	5.187	0.725	Micrococcaceae	3748	2469615	maxbin2_bins	MQ	https://ftp.cngb.org/pub/CNSA/data5/CNP0003934/CNS0675742/CNA0104332/R_T2109198935_maxbin2_bins_bin.5.fa.gz
R_T2109198935	bin.1	R_T2109198935_metabat2_bins_bin.1	96.77	0.093	0.578	Enterobacteriaceae	147265	4962492	metabat2_bins	HQ	https://ftp.cngb.org/pub/CNSA/data5/CNP0003934/CNS0675742/CNA0080126/R_T2109198935_metabat2_bins_bin.1.fa.gz
R_T2109198935	bin.3	R_T2109198935_metabat2_bins_bin.3	83.71	1.758	0.731	Micrococcaceae	4201	2062151	metabat2_bins	MQ	https://ftp.cngb.org/pub/CNSA/data5/CNP0003934/CNS0675742/CNA0080128/R_T2109198935_metabat2_bins_bin.3.fa.gz
R_T2109198935	bin.2	R_T2109198935_metabat2_bins_bin.2	52.6	0	0.392	Moraxellaceae	99281	1813485	metabat2_bins	MQ	https://ftp.cngb.org/pub/CNSA/data5/CNP0003934/CNS0675742/CNA0080130/R_T2109198935_metabat2_bins_bin.2.fa.gz
R_T2109198941	bin.30	R_T2109198941_concoct_bins_bin.30	99.81	0.223	0.6	Enterobacteriaceae	476462	5087663	concoct_bins	HQ	https://ftp.cngb.org/pub/CNSA/data5/CNP0003934/CNS0675765/CNA0084948/R_T2109198941_concoct_bins_bin.30.fa.gz
R_T2109198941	bin.23	R_T2109198941_concoct_bins_bin.23	99.62	0	0.376	Lactobacillales	164663	2726524	concoct_bins	HQ	https://ftp.cngb.org/pub/CNSA/data5/CNP0003934/CNS0675765/CNA0084949/R_T2109198941_concoct_bins_bin.23.fa.gz
R_T2109198941	bin.19	R_T2109198941_concoct_bins_bin.19	98.71	0.771	0.401	Moraxellaceae	22568	3116054	concoct_bins	HQ	https://ftp.cngb.org/pub/CNSA/data5/CNP0003934/CNS0675765/CNA0084950/R_T2109198941_concoct_bins_bin.19.fa.gz
R_T2109198941	bin.2	R_T2109198941_concoct_bins_bin.2	98.27	5.329	0.326	Bacteria	82389	2658752	concoct_bins	MQ	https://ftp.cngb.org/pub/CNSA/data5/CNP0003934/CNS0675765/CNA0084951/R_T2109198941_concoct_bins_bin.2.fa.gz
R_T2109198941	bin.0	R_T2109198941_maxbin2_bins_bin.0	98.07	0.223	0.6	Enterobacteriaceae	476462	5068622	maxbin2_bins	HQ	https://ftp.cngb.org/pub/CNSA/data5/CNP0003934/CNS0675765/CNA0104333/R_T2109198941_maxbin2_bins_bin.0.fa.gz
R_T2109198941	bin.1	R_T2109198941_maxbin2_bins_bin.1	61.03	0.015	0.33	Staphylococcus	73486	1657985	maxbin2_bins	MQ	https://ftp.cngb.org/pub/CNSA/data5/CNP0003934/CNS0675765/CNA0104334/R_T2109198941_maxbin2_bins_bin.1.fa.gz
R_T2109198941	bin.2	R_T2109198941_maxbin2_bins_bin.2	53.44	0	0.324	Bacteria	184072	1070444	maxbin2_bins	MQ	https://ftp.cngb.org/pub/CNSA/data5/CNP0003934/CNS0675765/CNA0104335/R_T2109198941_maxbin2_bins_bin.2.fa.gz
R_T2109198941	bin.6	R_T2109198941_metabat2_bins_bin.6	96.62	0	0.376	Lactobacillales	164663	2635223	metabat2_bins	HQ	https://ftp.cngb.org/pub/CNSA/data5/CNP0003934/CNS0675765/CNA0080132/R_T2109198941_metabat2_bins_bin.6.fa.gz
R_T2109198941	bin.7	R_T2109198941_metabat2_bins_bin.7	90.37	0.095	0.326	Staphylococcus	111112	2283110	metabat2_bins	HQ	https://ftp.cngb.org/pub/CNSA/data5/CNP0003934/CNS0675765/CNA0080134/R_T2109198941_metabat2_bins_bin.7.fa.gz
R_T2109198941	bin.9	R_T2109198941_metabat2_bins_bin.9	89.89	0.771	0.401	Moraxellaceae	22568	2799591	metabat2_bins	MQ	https://ftp.cngb.org/pub/CNSA/data5/CNP0003934/CNS0675765/CNA0080136/R_T2109198941_metabat2_bins_bin.9.fa.gz
R_T2109198941	bin.3	R_T2109198941_metabat2_bins_bin.3	63.79	0	0.6	Bacteria	589118	2481160	metabat2_bins	MQ	https://ftp.cngb.org/pub/CNSA/data5/CNP0003934/CNS0675765/CNA0080138/R_T2109198941_metabat2_bins_bin.3.fa.gz
R_T2109198942	bin.22	R_T2109198942_concoct_bins_bin.22	99.48	0.223	0.598	Enterobacteriaceae	315975	5096872	concoct_bins	HQ	https://ftp.cngb.org/pub/CNSA/data5/CNP0003934/CNS0675752/CNA0084952/R_T2109198942_concoct_bins_bin.22.fa.gz
R_T2109198942	bin.33	R_T2109198942_concoct_bins_bin.33	97.06	5.36	0.571	Bacteria	156553	5479871	concoct_bins	MQ	https://ftp.cngb.org/pub/CNSA/data5/CNP0003934/CNS0675752/CNA0084953/R_T2109198942_concoct_bins_bin.33.fa.gz
R_T2109198942	bin.7	R_T2109198942_maxbin2_bins_bin.7	57.26	3.395	0.325	Staphylococcus	6275	1736387	maxbin2_bins	MQ	https://ftp.cngb.org/pub/CNSA/data5/CNP0003934/CNS0675752/CNA0104336/R_T2109198942_maxbin2_bins_bin.7.fa.gz
R_T2109198942	bin.2	R_T2109198942_metabat2_bins_bin.2	99.03	0.223	0.598	Enterobacteriaceae	315975	5085619	metabat2_bins	HQ	https://ftp.cngb.org/pub/CNSA/data5/CNP0003934/CNS0675752/CNA0080139/R_T2109198942_metabat2_bins_bin.2.fa.gz
R_T2109198942	bin.8	R_T2109198942_metabat2_bins_bin.8	87.81	0.421	0.312	Staphylococcus	77029	1869415	metabat2_bins	MQ	https://ftp.cngb.org/pub/CNSA/data5/CNP0003934/CNS0675752/CNA0080141/R_T2109198942_metabat2_bins_bin.8.fa.gz
R_T2109198942	bin.1	R_T2109198942_metabat2_bins_bin.1	82.73	0.533	0.577	Enterobacteriaceae	156553	3864100	metabat2_bins	MQ	https://ftp.cngb.org/pub/CNSA/data5/CNP0003934/CNS0675752/CNA0080143/R_T2109198942_metabat2_bins_bin.1.fa.gz
R_T2109198942	bin.6	R_T2109198942_metabat2_bins_bin.6	78.41	1.88	0.318	Staphylococcus	6094	2042212	metabat2_bins	MQ	https://ftp.cngb.org/pub/CNSA/data5/CNP0003934/CNS0675752/CNA0080145/R_T2109198942_metabat2_bins_bin.6.fa.gz
R_T2109198946	bin.32	R_T2109198946_concoct_bins_bin.32	99.9	0.352	0.4	Moraxellaceae	143238	3336649	concoct_bins	HQ	https://ftp.cngb.org/pub/CNSA/data5/CNP0003934/CNS0675741/CNA0084954/R_T2109198946_concoct_bins_bin.32.fa.gz
R_T2109198946	bin.24	R_T2109198946_concoct_bins_bin.24	99.33	0.993	0.375	Bacilli	210563	4548637	concoct_bins	HQ	https://ftp.cngb.org/pub/CNSA/data5/CNP0003934/CNS0675741/CNA0084955/R_T2109198946_concoct_bins_bin.24.fa.gz
R_T2109198946	bin.30	R_T2109198946_concoct_bins_bin.30	83.96	5.172	0.54	Bacteria	119684	4797903	concoct_bins	MQ	https://ftp.cngb.org/pub/CNSA/data5/CNP0003934/CNS0675741/CNA0084956/R_T2109198946_concoct_bins_bin.30.fa.gz
R_T2109198946	bin.12	R_T2109198946_maxbin2_bins_bin.12	99.33	2.829	0.374	Bacilli	199765	4720093	maxbin2_bins	HQ	https://ftp.cngb.org/pub/CNSA/data5/CNP0003934/CNS0675741/CNA0104337/R_T2109198946_maxbin2_bins_bin.12.fa.gz
R_T2109198946	bin.7	R_T2109198946_maxbin2_bins_bin.7	77.71	0.352	0.397	Moraxellaceae	143238	2832557	maxbin2_bins	MQ	https://ftp.cngb.org/pub/CNSA/data5/CNP0003934/CNS0675741/CNA0104338/R_T2109198946_maxbin2_bins_bin.7.fa.gz
R_T2109198946	bin.8	R_T2109198946_metabat2_bins_bin.8	98.67	0.993	0.375	Bacilli	210563	3729399	metabat2_bins	HQ	https://ftp.cngb.org/pub/CNSA/data5/CNP0003934/CNS0675741/CNA0080147/R_T2109198946_metabat2_bins_bin.8.fa.gz
R_T2109198946	bin.18	R_T2109198946_metabat2_bins_bin.18	94.17	0.591	0.312	Staphylococcus	87789	1988699	metabat2_bins	HQ	https://ftp.cngb.org/pub/CNSA/data5/CNP0003934/CNS0675741/CNA0080150/R_T2109198946_metabat2_bins_bin.18.fa.gz
R_T2109198946	bin.7	R_T2109198946_metabat2_bins_bin.7	58.03	0.313	0.401	Moraxellaceae	252926	1937156	metabat2_bins	MQ	https://ftp.cngb.org/pub/CNSA/data5/CNP0003934/CNS0675741/CNA0080151/R_T2109198946_metabat2_bins_bin.7.fa.gz
R_T2109198954	bin.29	R_T2109198954_concoct_bins_bin.29	55.43	0.742	0.585	Actinomycetales	1834	1375153	concoct_bins	MQ	https://ftp.cngb.org/pub/CNSA/data5/CNP0003934/CNS0675776/CNA0084957/R_T2109198954_concoct_bins_bin.29.fa.gz
R_T2109198954	bin.25	R_T2109198954_concoct_bins_bin.25	52.28	5.57	0.324	Bacilli	2073	1776007	concoct_bins	MQ	https://ftp.cngb.org/pub/CNSA/data5/CNP0003934/CNS0675776/CNA0084958/R_T2109198954_concoct_bins_bin.25.fa.gz
R_T2109198954	bin.7	R_T2109198954_metabat2_bins_bin.7	96.39	8.62	0.327	Bacteria	115715	2685884	metabat2_bins	MQ	https://ftp.cngb.org/pub/CNSA/data5/CNP0003934/CNS0675776/CNA0080153/R_T2109198954_metabat2_bins_bin.7.fa.gz
R_T2109198954	bin.3	R_T2109198954_metabat2_bins_bin.3	92.9	0.255	0.578	Enterobacteriaceae	136646	4548016	metabat2_bins	HQ	https://ftp.cngb.org/pub/CNSA/data5/CNP0003934/CNS0675776/CNA0080156/R_T2109198954_metabat2_bins_bin.3.fa.gz
R_T2109198954	bin.12	R_T2109198954_metabat2_bins_bin.12	69.71	0	0.324	Bacilli	203673	1176367	metabat2_bins	MQ	https://ftp.cngb.org/pub/CNSA/data5/CNP0003934/CNS0675776/CNA0080158/R_T2109198954_metabat2_bins_bin.12.fa.gz
R_T2109198954	bin.5	R_T2109198954_metabat2_bins_bin.5	56.89	0	0.317	Bacteria	252553	804255	metabat2_bins	MQ	https://ftp.cngb.org/pub/CNSA/data5/CNP0003934/CNS0675776/CNA0080160/R_T2109198954_metabat2_bins_bin.5.fa.gz
R_T2109198954	bin.11	R_T2109198954_metabat2_bins_bin.11	52.03	0	0.32	Staphylococcus	81687	1472124	metabat2_bins	MQ	https://ftp.cngb.org/pub/CNSA/data5/CNP0003934/CNS0675776/CNA0080162/R_T2109198954_metabat2_bins_bin.11.fa.gz
R_T2109198960	bin.2	R_T2109198960_concoct_bins_bin.2	99.71	0	0.438	Gammaproteobacteria	143921	2462352	concoct_bins	HQ	https://ftp.cngb.org/pub/CNSA/data5/CNP0003934/CNS0675756/CNA0084959/R_T2109198960_concoct_bins_bin.2.fa.gz
R_T2109198960	bin.7	R_T2109198960_concoct_bins_bin.7	99.33	0.165	0.52	Actinomycetales	68129	2612434	concoct_bins	HQ	https://ftp.cngb.org/pub/CNSA/data5/CNP0003934/CNS0675756/CNA0084960/R_T2109198960_concoct_bins_bin.7.fa.gz
R_T2109198960	bin.23	R_T2109198960_concoct_bins_bin.23	97.19	2.022	0.455	Paenibacillaceae	155914	7346352	concoct_bins	HQ	https://ftp.cngb.org/pub/CNSA/data5/CNP0003934/CNS0675756/CNA0084961/R_T2109198960_concoct_bins_bin.23.fa.gz
R_T2109198960	bin.1	R_T2109198960_concoct_bins_bin.1	95.83	3.401	0.599	Actinomycetales	4266	2262478	concoct_bins	HQ	https://ftp.cngb.org/pub/CNSA/data5/CNP0003934/CNS0675756/CNA0084962/R_T2109198960_concoct_bins_bin.1.fa.gz
R_T2109198960	bin.0	R_T2109198960_concoct_bins_bin.0	93.98	2.916	0.323	Bacilli	73386	2484096	concoct_bins	HQ	https://ftp.cngb.org/pub/CNSA/data5/CNP0003934/CNS0675756/CNA0084963/R_T2109198960_concoct_bins_bin.0.fa.gz
R_T2109198960	bin.28	R_T2109198960_concoct_bins_bin.28	91	2.107	0.448	Paenibacillaceae	19142	5871614	concoct_bins	HQ	https://ftp.cngb.org/pub/CNSA/data5/CNP0003934/CNS0675756/CNA0084964/R_T2109198960_concoct_bins_bin.28.fa.gz
R_T2109198960	bin.6	R_T2109198960_maxbin2_bins_bin.6	99.71	0	0.434	Gammaproteobacteria	141434	2714561	maxbin2_bins	HQ	https://ftp.cngb.org/pub/CNSA/data5/CNP0003934/CNS0675756/CNA0104339/R_T2109198960_maxbin2_bins_bin.6.fa.gz
R_T2109198960	bin.11	R_T2109198960_maxbin2_bins_bin.11	99.33	1.887	0.517	Actinomycetales	63335	3012838	maxbin2_bins	HQ	https://ftp.cngb.org/pub/CNSA/data5/CNP0003934/CNS0675756/CNA0104340/R_T2109198960_maxbin2_bins_bin.11.fa.gz
R_T2109198960	bin.12	R_T2109198960_maxbin2_bins_bin.12	94.11	3.615	0.447	Paenibacillaceae	19196	6570148	maxbin2_bins	HQ	https://ftp.cngb.org/pub/CNSA/data5/CNP0003934/CNS0675756/CNA0104341/R_T2109198960_maxbin2_bins_bin.12.fa.gz
R_T2109198960	bin.13	R_T2109198960_metabat2_bins_bin.13	97.51	0	0.521	Actinomycetales	78598	2457219	metabat2_bins	HQ	https://ftp.cngb.org/pub/CNSA/data5/CNP0003934/CNS0675756/CNA0080163/R_T2109198960_metabat2_bins_bin.13.fa.gz
R_T2109198960	bin.1	R_T2109198960_metabat2_bins_bin.1	85.28	1.949	0.737	Micrococcaceae	7146	1842901	metabat2_bins	MQ	https://ftp.cngb.org/pub/CNSA/data5/CNP0003934/CNS0675756/CNA0080165/R_T2109198960_metabat2_bins_bin.1.fa.gz
R_T2109198960	bin.5	R_T2109198960_metabat2_bins_bin.5	75.57	0	0.44	Gammaproteobacteria	141434	1766036	metabat2_bins	MQ	https://ftp.cngb.org/pub/CNSA/data5/CNP0003934/CNS0675756/CNA0080167/R_T2109198960_metabat2_bins_bin.5.fa.gz
R_T2109198960	bin.23	R_T2109198960_metabat2_bins_bin.23	70.11	5.172	0.326	Bacteria	32787	1942194	metabat2_bins	MQ	https://ftp.cngb.org/pub/CNSA/data5/CNP0003934/CNS0675756/CNA0080169/R_T2109198960_metabat2_bins_bin.23.fa.gz
R_T2109198960	bin.16	R_T2109198960_metabat2_bins_bin.16	60.96	6.649	0.32	Staphylococcus	6611	1427672	metabat2_bins	MQ	https://ftp.cngb.org/pub/CNSA/data5/CNP0003934/CNS0675756/CNA0080171/R_T2109198960_metabat2_bins_bin.16.fa.gz
R_T2109198961	bin.33	R_T2109198961_concoct_bins_bin.33	99.96	0.409	0.56	Enterobacteriaceae	327777	4707963	concoct_bins	HQ	https://ftp.cngb.org/pub/CNSA/data5/CNP0003934/CNS0675773/CNA0084965/R_T2109198961_concoct_bins_bin.33.fa.gz
R_T2109198961	bin.36	R_T2109198961_concoct_bins_bin.36	99.62	1.123	0.381	Lactobacillales	68021	2566612	concoct_bins	HQ	https://ftp.cngb.org/pub/CNSA/data5/CNP0003934/CNS0675773/CNA0084966/R_T2109198961_concoct_bins_bin.36.fa.gz
R_T2109198961	bin.0	R_T2109198961_concoct_bins_bin.0	99.62	0	0.374	Lactobacillales	197153	2800053	concoct_bins	HQ	https://ftp.cngb.org/pub/CNSA/data5/CNP0003934/CNS0675773/CNA0084967/R_T2109198961_concoct_bins_bin.0.fa.gz
R_T2109198961	bin.23	R_T2109198961_concoct_bins_bin.23	97.79	4.182	0.437	Gammaproteobacteria	9637	2605512	concoct_bins	HQ	https://ftp.cngb.org/pub/CNSA/data5/CNP0003934/CNS0675773/CNA0084968/R_T2109198961_concoct_bins_bin.23.fa.gz
R_T2109198961	bin.5	R_T2109198961_maxbin2_bins_bin.5	99.62	1.22	0.381	Lactobacillales	68021	2607917	maxbin2_bins	HQ	https://ftp.cngb.org/pub/CNSA/data5/CNP0003934/CNS0675773/CNA0104342/R_T2109198961_maxbin2_bins_bin.5.fa.gz
R_T2109198961	bin.1	R_T2109198961_maxbin2_bins_bin.1	99.62	0	0.374	Lactobacillales	177810	2815034	maxbin2_bins	HQ	https://ftp.cngb.org/pub/CNSA/data5/CNP0003934/CNS0675773/CNA0104343/R_T2109198961_maxbin2_bins_bin.1.fa.gz
R_T2109198961	bin.0	R_T2109198961_maxbin2_bins_bin.0	99.37	0.409	0.561	Enterobacteriaceae	327777	4687414	maxbin2_bins	HQ	https://ftp.cngb.org/pub/CNSA/data5/CNP0003934/CNS0675773/CNA0104344/R_T2109198961_maxbin2_bins_bin.0.fa.gz
R_T2109198961	bin.8	R_T2109198961_maxbin2_bins_bin.8	97.79	4.757	0.437	Gammaproteobacteria	8845	2761861	maxbin2_bins	HQ	https://ftp.cngb.org/pub/CNSA/data5/CNP0003934/CNS0675773/CNA0104345/R_T2109198961_maxbin2_bins_bin.8.fa.gz
R_T2109198961	bin.3	R_T2109198961_maxbin2_bins_bin.3	59.13	0.415	0.321	Staphylococcus	72098	1631566	maxbin2_bins	MQ	https://ftp.cngb.org/pub/CNSA/data5/CNP0003934/CNS0675773/CNA0104346/R_T2109198961_maxbin2_bins_bin.3.fa.gz
R_T2109198961	bin.2	R_T2109198961_metabat2_bins_bin.2	97.75	0	0.382	Lactobacillales	74392	2348407	metabat2_bins	HQ	https://ftp.cngb.org/pub/CNSA/data5/CNP0003934/CNS0675773/CNA0080173/R_T2109198961_metabat2_bins_bin.2.fa.gz
R_T2109198961	bin.5	R_T2109198961_metabat2_bins_bin.5	85.91	1.149	0.442	Gammaproteobacteria	12245	1843571	metabat2_bins	MQ	https://ftp.cngb.org/pub/CNSA/data5/CNP0003934/CNS0675773/CNA0080175/R_T2109198961_metabat2_bins_bin.5.fa.gz
R_T2109198961	bin.13	R_T2109198961_metabat2_bins_bin.13	77.29	1.724	0.31	Bacteria	13242	2248225	metabat2_bins	MQ	https://ftp.cngb.org/pub/CNSA/data5/CNP0003934/CNS0675773/CNA0080177/R_T2109198961_metabat2_bins_bin.13.fa.gz
R_T2109198961	bin.8	R_T2109198961_metabat2_bins_bin.8	60.25	0	0.33	Staphylococcus	73482	1604171	metabat2_bins	MQ	https://ftp.cngb.org/pub/CNSA/data5/CNP0003934/CNS0675773/CNA0080179/R_T2109198961_metabat2_bins_bin.8.fa.gz
R_T2109198961	bin.19	R_T2109198961_metabat2_bins_bin.19	58.62	1.724	0.329	Bacteria	6874	1537434	metabat2_bins	MQ	https://ftp.cngb.org/pub/CNSA/data5/CNP0003934/CNS0675773/CNA0080180/R_T2109198961_metabat2_bins_bin.19.fa.gz
R_T2109198961	bin.6	R_T2109198961_metabat2_bins_bin.6	53.78	0.111	0.564	Enterobacteriaceae	276915	2210399	metabat2_bins	MQ	https://ftp.cngb.org/pub/CNSA/data5/CNP0003934/CNS0675773/CNA0080182/R_T2109198961_metabat2_bins_bin.6.fa.gz
R_T2109198998	bin.33	R_T2109198998_concoct_bins_bin.33	100	0	0.316	Bacteria	71163	3200944	concoct_bins	HQ	https://ftp.cngb.org/pub/CNSA/data5/CNP0003934/CNS0675757/CNA0084969/R_T2109198998_concoct_bins_bin.33.fa.gz
R_T2109198998	bin.30	R_T2109198998_concoct_bins_bin.30	100	0.037	0.55	Enterobacteriaceae	262332	5047541	concoct_bins	HQ	https://ftp.cngb.org/pub/CNSA/data5/CNP0003934/CNS0675757/CNA0084970/R_T2109198998_concoct_bins_bin.30.fa.gz
R_T2109198998	bin.26	R_T2109198998_concoct_bins_bin.26	100	0.273	0.389	Moraxellaceae	65114	3642732	concoct_bins	HQ	https://ftp.cngb.org/pub/CNSA/data5/CNP0003934/CNS0675757/CNA0084971/R_T2109198998_concoct_bins_bin.26.fa.gz
R_T2109198998	bin.36	R_T2109198998_concoct_bins_bin.36	99.77	0.29	0.317	Staphylococcus	78592	2743001	concoct_bins	HQ	https://ftp.cngb.org/pub/CNSA/data5/CNP0003934/CNS0675757/CNA0084972/R_T2109198998_concoct_bins_bin.36.fa.gz
R_T2109198998	bin.2	R_T2109198998_concoct_bins_bin.2	99.62	0.377	0.382	Lactobacillales	81036	2649981	concoct_bins	HQ	https://ftp.cngb.org/pub/CNSA/data5/CNP0003934/CNS0675757/CNA0084973/R_T2109198998_concoct_bins_bin.2.fa.gz
R_T2109198998	bin.0	R_T2109198998_maxbin2_bins_bin.0	100	0.037	0.549	Enterobacteriaceae	207957	5313329	maxbin2_bins	HQ	https://ftp.cngb.org/pub/CNSA/data5/CNP0003934/CNS0675757/CNA0104347/R_T2109198998_maxbin2_bins_bin.0.fa.gz
R_T2109198998	bin.5	R_T2109198998_maxbin2_bins_bin.5	99.77	1.117	0.318	Staphylococcus	80301	2661379	maxbin2_bins	HQ	https://ftp.cngb.org/pub/CNSA/data5/CNP0003934/CNS0675757/CNA0104348/R_T2109198998_maxbin2_bins_bin.5.fa.gz
R_T2109198998	bin.9	R_T2109198998_maxbin2_bins_bin.9	99.62	4.468	0.385	Lactobacillales	54879	3601054	maxbin2_bins	HQ	https://ftp.cngb.org/pub/CNSA/data5/CNP0003934/CNS0675757/CNA0104349/R_T2109198998_maxbin2_bins_bin.9.fa.gz
R_T2109198998	bin.8	R_T2109198998_maxbin2_bins_bin.8	99.55	2.095	0.326	Staphylococcus	137240	2819012	maxbin2_bins	HQ	https://ftp.cngb.org/pub/CNSA/data5/CNP0003934/CNS0675757/CNA0104350/R_T2109198998_maxbin2_bins_bin.8.fa.gz
R_T2109198998	bin.4	R_T2109198998_maxbin2_bins_bin.4	98.92	0	0.315	Bacteria	70500	3240824	maxbin2_bins	HQ	https://ftp.cngb.org/pub/CNSA/data5/CNP0003934/CNS0675757/CNA0104351/R_T2109198998_maxbin2_bins_bin.4.fa.gz
R_T2109198998	bin.5	R_T2109198998_metabat2_bins_bin.5	98.86	0.377	0.383	Lactobacillales	98771	2493730	metabat2_bins	HQ	https://ftp.cngb.org/pub/CNSA/data5/CNP0003934/CNS0675757/CNA0080184/R_T2109198998_metabat2_bins_bin.5.fa.gz
R_T2109198998	bin.11	R_T2109198998_metabat2_bins_bin.11	96.02	0.924	0.325	Staphylococcus	145875	2485261	metabat2_bins	HQ	https://ftp.cngb.org/pub/CNSA/data5/CNP0003934/CNS0675757/CNA0080186/R_T2109198998_metabat2_bins_bin.11.fa.gz
R_T2109198998	bin.9	R_T2109198998_metabat2_bins_bin.9	92.65	1.62	0.326	Staphylococcus	19610	2172290	metabat2_bins	HQ	https://ftp.cngb.org/pub/CNSA/data5/CNP0003934/CNS0675757/CNA0080188/R_T2109198998_metabat2_bins_bin.9.fa.gz
R_T2109198998	bin.1	R_T2109198998_metabat2_bins_bin.1	92.47	0	0.321	Staphylococcus	81474	2151328	metabat2_bins	HQ	https://ftp.cngb.org/pub/CNSA/data5/CNP0003934/CNS0675757/CNA0080190/R_T2109198998_metabat2_bins_bin.1.fa.gz
R_T2109198998	bin.15	R_T2109198998_metabat2_bins_bin.15	64.88	0.037	0.555	Enterobacteriaceae	204825	3012513	metabat2_bins	MQ	https://ftp.cngb.org/pub/CNSA/data5/CNP0003934/CNS0675757/CNA0080192/R_T2109198998_metabat2_bins_bin.15.fa.gz
R_T2109198998	bin.7	R_T2109198998_metabat2_bins_bin.7	61.29	0	0.318	Bacteria	99912	1501255	metabat2_bins	MQ	https://ftp.cngb.org/pub/CNSA/data5/CNP0003934/CNS0675757/CNA0080194/R_T2109198998_metabat2_bins_bin.7.fa.gz
R_T2109199062	bin.3	R_T2109199062_concoct_bins_bin.3	99.99	0.096	0.577	Enterobacteriaceae	224103	5019443	concoct_bins	HQ	https://ftp.cngb.org/pub/CNSA/data5/CNP0003934/CNS0675744/CNA0084974/R_T2109199062_concoct_bins_bin.3.fa.gz
R_T2109199062	bin.25	R_T2109199062_concoct_bins_bin.25	98.14	1.512	0.584	Actinomycetales	26182	2440064	concoct_bins	HQ	https://ftp.cngb.org/pub/CNSA/data5/CNP0003934/CNS0675744/CNA0084975/R_T2109199062_concoct_bins_bin.25.fa.gz
R_T2109199062	bin.7	R_T2109199062_concoct_bins_bin.7	95	0	0.525	Actinomycetales	233593	1629358	concoct_bins	HQ	https://ftp.cngb.org/pub/CNSA/data5/CNP0003934/CNS0675744/CNA0084976/R_T2109199062_concoct_bins_bin.7.fa.gz
R_T2109199062	bin.7	R_T2109199062_maxbin2_bins_bin.7	98.43	1.468	0.585	Actinomycetales	26182	2432160	maxbin2_bins	HQ	https://ftp.cngb.org/pub/CNSA/data5/CNP0003934/CNS0675744/CNA0104352/R_T2109199062_maxbin2_bins_bin.7.fa.gz
R_T2109199062	bin.10	R_T2109199062_maxbin2_bins_bin.10	95.91	5.529	0.324	Staphylococcus	30557	3321888	maxbin2_bins	MQ	https://ftp.cngb.org/pub/CNSA/data5/CNP0003934/CNS0675744/CNA0104353/R_T2109199062_maxbin2_bins_bin.10.fa.gz
R_T2109199062	bin.4	R_T2109199062_maxbin2_bins_bin.4	95	0.294	0.524	Actinomycetales	233593	1726385	maxbin2_bins	HQ	https://ftp.cngb.org/pub/CNSA/data5/CNP0003934/CNS0675744/CNA0104354/R_T2109199062_maxbin2_bins_bin.4.fa.gz
R_T2109199062	bin.5	R_T2109199062_metabat2_bins_bin.5	100	0.219	0.601	Actinomycetales	107581	2438546	metabat2_bins	HQ	https://ftp.cngb.org/pub/CNSA/data5/CNP0003934/CNS0675744/CNA0080196/R_T2109199062_metabat2_bins_bin.5.fa.gz
R_T2109199062	bin.4	R_T2109199062_metabat2_bins_bin.4	83.88	0.807	0.583	Actinomycetales	27866	1990955	metabat2_bins	MQ	https://ftp.cngb.org/pub/CNSA/data5/CNP0003934/CNS0675744/CNA0080198/R_T2109199062_metabat2_bins_bin.4.fa.gz
R_T2109199062	bin.3	R_T2109199062_metabat2_bins_bin.3	77.93	2.586	0.327	Bacteria	48535	2420869	metabat2_bins	MQ	https://ftp.cngb.org/pub/CNSA/data5/CNP0003934/CNS0675744/CNA0080200/R_T2109199062_metabat2_bins_bin.3.fa.gz
R_T2109199087	bin.43	R_T2109199087_concoct_bins_bin.43	99.6	0.91	0.556	Enterobacteriaceae	104796	4873702	concoct_bins	HQ	https://ftp.cngb.org/pub/CNSA/data5/CNP0003934/CNS0675740/CNA0084977/R_T2109199087_concoct_bins_bin.43.fa.gz
R_T2109199087	bin.24	R_T2109199087_concoct_bins_bin.24	99.46	1.676	0.353	Bacteria	69186	4571707	concoct_bins	HQ	https://ftp.cngb.org/pub/CNSA/data5/CNP0003934/CNS0675740/CNA0084978/R_T2109199087_concoct_bins_bin.24.fa.gz
R_T2109199087	bin.6	R_T2109199087_concoct_bins_bin.6	98.27	7.852	0.395	Bacteria	76367	2071140	concoct_bins	MQ	https://ftp.cngb.org/pub/CNSA/data5/CNP0003934/CNS0675740/CNA0084979/R_T2109199087_concoct_bins_bin.6.fa.gz
R_T2109199087	bin.14	R_T2109199087_concoct_bins_bin.14	96.25	5.272	0.35	Bacillus	27504	5589622	concoct_bins	MQ	https://ftp.cngb.org/pub/CNSA/data5/CNP0003934/CNS0675740/CNA0084980/R_T2109199087_concoct_bins_bin.14.fa.gz
R_T2109199087	bin.9	R_T2109199087_concoct_bins_bin.9	95.89	5.147	0.366	Flavobacteriales	15292	2740626	concoct_bins	MQ	https://ftp.cngb.org/pub/CNSA/data5/CNP0003934/CNS0675740/CNA0084981/R_T2109199087_concoct_bins_bin.9.fa.gz
R_T2109199087	bin.23	R_T2109199087_concoct_bins_bin.23	90.33	8.011	0.325	Bacilli	5218	2273745	concoct_bins	MQ	https://ftp.cngb.org/pub/CNSA/data5/CNP0003934/CNS0675740/CNA0084982/R_T2109199087_concoct_bins_bin.23.fa.gz
R_T2109199087	bin.20	R_T2109199087_concoct_bins_bin.20	78.62	5.711	0.429	Pseudomonadales	3195	2356748	concoct_bins	MQ	https://ftp.cngb.org/pub/CNSA/data5/CNP0003934/CNS0675740/CNA0084983/R_T2109199087_concoct_bins_bin.20.fa.gz
R_T2109199087	bin.14	R_T2109199087_maxbin2_bins_bin.14	99.7	3.333	0.544	Enterobacteriaceae	97962	5285906	maxbin2_bins	HQ	https://ftp.cngb.org/pub/CNSA/data5/CNP0003934/CNS0675740/CNA0104355/R_T2109199087_maxbin2_bins_bin.14.fa.gz
R_T2109199087	bin.22	R_T2109199087_maxbin2_bins_bin.22	99.24	1.381	0.384	Lactobacillales	50127	2600126	maxbin2_bins	HQ	https://ftp.cngb.org/pub/CNSA/data5/CNP0003934/CNS0675740/CNA0104356/R_T2109199087_maxbin2_bins_bin.22.fa.gz
R_T2109199087	bin.25	R_T2109199087_maxbin2_bins_bin.25	94.47	9.576	0.344	Bacilli	49850	2590278	maxbin2_bins	MQ	https://ftp.cngb.org/pub/CNSA/data5/CNP0003934/CNS0675740/CNA0104357/R_T2109199087_maxbin2_bins_bin.25.fa.gz
R_T2109199087	bin.23	R_T2109199087_maxbin2_bins_bin.23	93.56	9.218	0.349	Bacillus	24273	6269441	maxbin2_bins	MQ	https://ftp.cngb.org/pub/CNSA/data5/CNP0003934/CNS0675740/CNA0104358/R_T2109199087_maxbin2_bins_bin.23.fa.gz
R_T2109199087	bin.37	R_T2109199087_maxbin2_bins_bin.37	80.03	7.033	0.428	Pseudomonadales	3010	2877664	maxbin2_bins	MQ	https://ftp.cngb.org/pub/CNSA/data5/CNP0003934/CNS0675740/CNA0104359/R_T2109199087_maxbin2_bins_bin.37.fa.gz
R_T2109199087	bin.22	R_T2109199087_metabat2_bins_bin.22	99	0.612	0.558	Enterobacteriaceae	110883	4515517	metabat2_bins	HQ	https://ftp.cngb.org/pub/CNSA/data5/CNP0003934/CNS0675740/CNA0080202/R_T2109199087_metabat2_bins_bin.22.fa.gz
R_T2109199087	bin.26	R_T2109199087_metabat2_bins_bin.26	97.99	0.566	0.384	Lactobacillales	51979	2450348	metabat2_bins	HQ	https://ftp.cngb.org/pub/CNSA/data5/CNP0003934/CNS0675740/CNA0080204/R_T2109199087_metabat2_bins_bin.26.fa.gz
R_T2109199087	bin.15	R_T2109199087_metabat2_bins_bin.15	96.08	2.356	0.378	Lactobacillales	27779	1430435	metabat2_bins	HQ	https://ftp.cngb.org/pub/CNSA/data5/CNP0003934/CNS0675740/CNA0080206/R_T2109199087_metabat2_bins_bin.15.fa.gz
R_T2109199087	bin.23	R_T2109199087_metabat2_bins_bin.23	95.77	2.696	0.361	Flavobacteriales	13401	2960760	metabat2_bins	HQ	https://ftp.cngb.org/pub/CNSA/data5/CNP0003934/CNS0675740/CNA0080208/R_T2109199087_metabat2_bins_bin.23.fa.gz
R_T2109199087	bin.13	R_T2109199087_metabat2_bins_bin.13	94.07	0.219	0.703	Actinomycetales	19262	2666493	metabat2_bins	HQ	https://ftp.cngb.org/pub/CNSA/data5/CNP0003934/CNS0675740/CNA0080210/R_T2109199087_metabat2_bins_bin.13.fa.gz
R_T2109199087	bin.20	R_T2109199087_metabat2_bins_bin.20	89.05	2.505	0.449	Lactobacillales	21587	1784951	metabat2_bins	MQ	https://ftp.cngb.org/pub/CNSA/data5/CNP0003934/CNS0675740/CNA0080212/R_T2109199087_metabat2_bins_bin.20.fa.gz
R_T2109199087	bin.10	R_T2109199087_metabat2_bins_bin.10	87.91	0.824	0.398	Lactobacillales	82748	1745118	metabat2_bins	MQ	https://ftp.cngb.org/pub/CNSA/data5/CNP0003934/CNS0675740/CNA0080214/R_T2109199087_metabat2_bins_bin.10.fa.gz
R_T2109199087	bin.27	R_T2109199087_metabat2_bins_bin.27	81.76	2.946	0.324	Bacilli	5563	1777100	metabat2_bins	MQ	https://ftp.cngb.org/pub/CNSA/data5/CNP0003934/CNS0675740/CNA0080216/R_T2109199087_metabat2_bins_bin.27.fa.gz
R_T2109199087	bin.2	R_T2109199087_metabat2_bins_bin.2	77.41	0	0.357	Bacteria	80592	2328993	metabat2_bins	MQ	https://ftp.cngb.org/pub/CNSA/data5/CNP0003934/CNS0675740/CNA0080218/R_T2109199087_metabat2_bins_bin.2.fa.gz
R_T2109199087	bin.7	R_T2109199087_metabat2_bins_bin.7	66.37	3.448	0.323	Bacteria	8577	2466240	metabat2_bins	MQ	https://ftp.cngb.org/pub/CNSA/data5/CNP0003934/CNS0675740/CNA0080220/R_T2109199087_metabat2_bins_bin.7.fa.gz
R_T2109199087	bin.24	R_T2109199087_metabat2_bins_bin.24	62.09	0.877	0.357	Bacillus	22093	3039870	metabat2_bins	MQ	https://ftp.cngb.org/pub/CNSA/data5/CNP0003934/CNS0675740/CNA0080222/R_T2109199087_metabat2_bins_bin.24.fa.gz
R_T2109199087	bin.21	R_T2109199087_metabat2_bins_bin.21	60.22	1.104	0.346	Bacilli	118626	890787	metabat2_bins	MQ	https://ftp.cngb.org/pub/CNSA/data5/CNP0003934/CNS0675740/CNA0080224/R_T2109199087_metabat2_bins_bin.21.fa.gz
R_T2109199169	bin.46	R_T2109199169_concoct_bins_bin.46	100	8.931	0.624	Bacteria	65214	5767098	concoct_bins	MQ	https://ftp.cngb.org/pub/CNSA/data5/CNP0003934/CNS0675748/CNA0084984/R_T2109199169_concoct_bins_bin.46.fa.gz
R_T2109199169	bin.17	R_T2109199169_concoct_bins_bin.17	99.79	0.32	0.411	Pseudomonadales	123924	3200333	concoct_bins	HQ	https://ftp.cngb.org/pub/CNSA/data5/CNP0003934/CNS0675748/CNA0084985/R_T2109199169_concoct_bins_bin.17.fa.gz
R_T2109199169	bin.19	R_T2109199169_concoct_bins_bin.19	99.51	1.337	0.664	Burkholderiales	179961	5684195	concoct_bins	HQ	https://ftp.cngb.org/pub/CNSA/data5/CNP0003934/CNS0675748/CNA0084986/R_T2109199169_concoct_bins_bin.19.fa.gz
R_T2109199169	bin.14	R_T2109199169_concoct_bins_bin.14	99.2	1.097	0.663	Xanthomonadaceae	78790	4502784	concoct_bins	HQ	https://ftp.cngb.org/pub/CNSA/data5/CNP0003934/CNS0675748/CNA0084987/R_T2109199169_concoct_bins_bin.14.fa.gz
R_T2109199169	bin.24	R_T2109199169_concoct_bins_bin.24	96.68	1.657	0.367	Bacilli	245702	2059651	concoct_bins	HQ	https://ftp.cngb.org/pub/CNSA/data5/CNP0003934/CNS0675748/CNA0084988/R_T2109199169_concoct_bins_bin.24.fa.gz
R_T2109199169	bin.9	R_T2109199169_concoct_bins_bin.9	93.13	1.545	0.481	Bacilli	9558	2620565	concoct_bins	HQ	https://ftp.cngb.org/pub/CNSA/data5/CNP0003934/CNS0675748/CNA0084989/R_T2109199169_concoct_bins_bin.9.fa.gz
R_T2109199169	bin.10	R_T2109199169_concoct_bins_bin.10	80.33	6.516	0.329	Staphylococcus	10564	2808026	concoct_bins	MQ	https://ftp.cngb.org/pub/CNSA/data5/CNP0003934/CNS0675748/CNA0084990/R_T2109199169_concoct_bins_bin.10.fa.gz
R_T2109199169	bin.1	R_T2109199169_concoct_bins_bin.1	67.58	0	0.616	Bacteria	67034	4743111	concoct_bins	MQ	https://ftp.cngb.org/pub/CNSA/data5/CNP0003934/CNS0675748/CNA0084991/R_T2109199169_concoct_bins_bin.1.fa.gz
R_T2109199169	bin.10	R_T2109199169_maxbin2_bins_bin.10	99.55	1.878	0.658	Burkholderiales	179961	5789738	maxbin2_bins	HQ	https://ftp.cngb.org/pub/CNSA/data5/CNP0003934/CNS0675748/CNA0104360/R_T2109199169_maxbin2_bins_bin.10.fa.gz
R_T2109199169	bin.12	R_T2109199169_maxbin2_bins_bin.12	98.27	4.075	0.324	Bacteria	133731	3178068	maxbin2_bins	HQ	https://ftp.cngb.org/pub/CNSA/data5/CNP0003934/CNS0675748/CNA0104361/R_T2109199169_maxbin2_bins_bin.12.fa.gz
R_T2109199169	bin.14	R_T2109199169_maxbin2_bins_bin.14	96.59	1.422	0.613	Pseudomonadaceae	66916	4825243	maxbin2_bins	HQ	https://ftp.cngb.org/pub/CNSA/data5/CNP0003934/CNS0675748/CNA0104362/R_T2109199169_maxbin2_bins_bin.14.fa.gz
R_T2109199169	bin.16	R_T2109199169_maxbin2_bins_bin.16	96.44	0.114	0.665	Xanthomonadaceae	74483	4252594	maxbin2_bins	HQ	https://ftp.cngb.org/pub/CNSA/data5/CNP0003934/CNS0675748/CNA0104363/R_T2109199169_maxbin2_bins_bin.16.fa.gz
R_T2109199169	bin.15	R_T2109199169_maxbin2_bins_bin.15	96.07	1.038	0.328	Staphylococcus	87709	2400883	maxbin2_bins	HQ	https://ftp.cngb.org/pub/CNSA/data5/CNP0003934/CNS0675748/CNA0104364/R_T2109199169_maxbin2_bins_bin.15.fa.gz
R_T2109199169	bin.2	R_T2109199169_metabat2_bins_bin.2	99.44	4.88	0.324	Bacilli	165956	2953254	metabat2_bins	HQ	https://ftp.cngb.org/pub/CNSA/data5/CNP0003934/CNS0675748/CNA0080226/R_T2109199169_metabat2_bins_bin.2.fa.gz
R_T2109199169	bin.22	R_T2109199169_metabat2_bins_bin.22	89.89	0	0.665	Xanthomonadaceae	74008	3837600	metabat2_bins	MQ	https://ftp.cngb.org/pub/CNSA/data5/CNP0003934/CNS0675748/CNA0080228/R_T2109199169_metabat2_bins_bin.22.fa.gz
R_T2109199169	bin.5	R_T2109199169_metabat2_bins_bin.5	87.79	2.574	0.319	Staphylococcus	8644	1995432	metabat2_bins	MQ	https://ftp.cngb.org/pub/CNSA/data5/CNP0003934/CNS0675748/CNA0080229/R_T2109199169_metabat2_bins_bin.5.fa.gz
R_T2109199169	bin.4	R_T2109199169_metabat2_bins_bin.4	75.86	0	0.556	Bacteria	19345	3662679	metabat2_bins	MQ	https://ftp.cngb.org/pub/CNSA/data5/CNP0003934/CNS0675748/CNA0080232/R_T2109199169_metabat2_bins_bin.4.fa.gz
R_T2109199169	bin.19	R_T2109199169_metabat2_bins_bin.19	74.48	0	0.327	Bacteria	136493	1892666	metabat2_bins	MQ	https://ftp.cngb.org/pub/CNSA/data5/CNP0003934/CNS0675748/CNA0080233/R_T2109199169_metabat2_bins_bin.19.fa.gz
R_T2109199169	bin.1	R_T2109199169_metabat2_bins_bin.1	67.95	0	0.365	Bacilli	163753	1573512	metabat2_bins	MQ	https://ftp.cngb.org/pub/CNSA/data5/CNP0003934/CNS0675748/CNA0080235/R_T2109199169_metabat2_bins_bin.1.fa.gz
R_T2109199169	bin.23	R_T2109199169_metabat2_bins_bin.23	60.52	0	0.483	Bacteria	11450	2045843	metabat2_bins	MQ	https://ftp.cngb.org/pub/CNSA/data5/CNP0003934/CNS0675748/CNA0080237/R_T2109199169_metabat2_bins_bin.23.fa.gz
R_T2109199169	bin.20	R_T2109199169_metabat2_bins_bin.20	50.34	0	0.621	Bacteria	70087	3832131	metabat2_bins	MQ	https://ftp.cngb.org/pub/CNSA/data5/CNP0003934/CNS0675748/CNA0080239/R_T2109199169_metabat2_bins_bin.20.fa.gz
R_T2109199187	bin.4	R_T2109199187_concoct_bins_bin.4	95.97	8.045	0.442	Gammaproteobacteria	4511	2420451	concoct_bins	MQ	https://ftp.cngb.org/pub/CNSA/data5/CNP0003934/CNS0675747/CNA0084992/R_T2109199187_concoct_bins_bin.4.fa.gz
R_T2109199187	bin.7	R_T2109199187_concoct_bins_bin.7	91.39	2.092	0.646	Actinomycetales	5361	2202443	concoct_bins	HQ	https://ftp.cngb.org/pub/CNSA/data5/CNP0003934/CNS0675747/CNA0084993/R_T2109199187_concoct_bins_bin.7.fa.gz
R_T2109199187	bin.6	R_T2109199187_concoct_bins_bin.6	80.88	1.019	0.705	Actinomycetales	2832	2148760	concoct_bins	MQ	https://ftp.cngb.org/pub/CNSA/data5/CNP0003934/CNS0675747/CNA0084994/R_T2109199187_concoct_bins_bin.6.fa.gz
R_T2109199187	bin.11	R_T2109199187_maxbin2_bins_bin.11	98.24	9.011	0.634	Bacteria	5054	2387616	maxbin2_bins	MQ	https://ftp.cngb.org/pub/CNSA/data5/CNP0003934/CNS0675747/CNA0104365/R_T2109199187_maxbin2_bins_bin.11.fa.gz
R_T2109199187	bin.12	R_T2109199187_maxbin2_bins_bin.12	78.23	4.868	0.698	Actinomycetales	2753	2228605	maxbin2_bins	MQ	https://ftp.cngb.org/pub/CNSA/data5/CNP0003934/CNS0675747/CNA0104366/R_T2109199187_maxbin2_bins_bin.12.fa.gz
R_T2109199187	bin.11	R_T2109199187_metabat2_bins_bin.11	93.16	0.187	0.325	Staphylococcus	41754	2156237	metabat2_bins	HQ	https://ftp.cngb.org/pub/CNSA/data5/CNP0003934/CNS0675747/CNA0080241/R_T2109199187_metabat2_bins_bin.11.fa.gz
R_T2109199187	bin.14	R_T2109199187_metabat2_bins_bin.14	90.49	0.526	0.32	Staphylococcus	12741	2119868	metabat2_bins	HQ	https://ftp.cngb.org/pub/CNSA/data5/CNP0003934/CNS0675747/CNA0080243/R_T2109199187_metabat2_bins_bin.14.fa.gz
R_T2109199187	bin.9	R_T2109199187_metabat2_bins_bin.9	80.78	0	0.331	Bacilli	450890	2039387	metabat2_bins	MQ	https://ftp.cngb.org/pub/CNSA/data5/CNP0003934/CNS0675747/CNA0080245/R_T2109199187_metabat2_bins_bin.9.fa.gz
R_T2109199187	bin.15	R_T2109199187_metabat2_bins_bin.15	78.62	0	0.32	Bacteria	6970	1841657	metabat2_bins	MQ	https://ftp.cngb.org/pub/CNSA/data5/CNP0003934/CNS0675747/CNA0080247/R_T2109199187_metabat2_bins_bin.15.fa.gz
R_T2109199187	bin.6	R_T2109199187_metabat2_bins_bin.6	64.05	0.22	0.651	Actinomycetales	6902	1377929	metabat2_bins	MQ	https://ftp.cngb.org/pub/CNSA/data5/CNP0003934/CNS0675747/CNA0080249/R_T2109199187_metabat2_bins_bin.6.fa.gz
R_T2109199187	bin.12	R_T2109199187_metabat2_bins_bin.12	55	0.031	0.328	Staphylococcus	153568	1598201	metabat2_bins	MQ	https://ftp.cngb.org/pub/CNSA/data5/CNP0003934/CNS0675747/CNA0080251/R_T2109199187_metabat2_bins_bin.12.fa.gz
R_T2109199187	bin.19	R_T2109199187_metabat2_bins_bin.19	53.43	0	0.71	Bacteria	3903	1343058	metabat2_bins	MQ	https://ftp.cngb.org/pub/CNSA/data5/CNP0003934/CNS0675747/CNA0080253/R_T2109199187_metabat2_bins_bin.19.fa.gz
R_T2109199198	bin.14	R_T2109199198_concoct_bins_bin.14	99	0.547	0.386	Moraxellaceae	75177	3753366	concoct_bins	HQ	https://ftp.cngb.org/pub/CNSA/data5/CNP0003934/CNS0675739/CNA0084995/R_T2109199198_concoct_bins_bin.14.fa.gz
R_T2109199198	bin.46	R_T2109199198_concoct_bins_bin.46	93.45	0.408	0.349	Bacillus	23492	4954961	concoct_bins	HQ	https://ftp.cngb.org/pub/CNSA/data5/CNP0003934/CNS0675739/CNA0084996/R_T2109199198_concoct_bins_bin.46.fa.gz
R_T2109199198	bin.19	R_T2109199198_concoct_bins_bin.19	67.58	3.448	0.384	Bacteria	8297	4137032	concoct_bins	MQ	https://ftp.cngb.org/pub/CNSA/data5/CNP0003934/CNS0675739/CNA0084997/R_T2109199198_concoct_bins_bin.19.fa.gz
R_T2109199198	bin.13	R_T2109199198_maxbin2_bins_bin.13	93.97	4.496	0.63	Pseudomonadaceae	36862	5639648	maxbin2_bins	HQ	https://ftp.cngb.org/pub/CNSA/data5/CNP0003934/CNS0675739/CNA0104367/R_T2109199198_maxbin2_bins_bin.13.fa.gz
R_T2109199198	bin.18	R_T2109199198_maxbin2_bins_bin.18	65.18	2.631	0.63	Bacteria	29413	4945721	maxbin2_bins	MQ	https://ftp.cngb.org/pub/CNSA/data5/CNP0003934/CNS0675739/CNA0104368/R_T2109199198_maxbin2_bins_bin.18.fa.gz
R_T2109199198	bin.7	R_T2109199198_metabat2_bins_bin.7	98.35	0.111	0.33	Bacilli	70300	2479813	metabat2_bins	HQ	https://ftp.cngb.org/pub/CNSA/data5/CNP0003934/CNS0675739/CNA0080255/R_T2109199198_metabat2_bins_bin.7.fa.gz
R_T2109199198	bin.17	R_T2109199198_metabat2_bins_bin.17	95.85	0.779	0.348	Bacillus	22500	5125648	metabat2_bins	HQ	https://ftp.cngb.org/pub/CNSA/data5/CNP0003934/CNS0675739/CNA0080257/R_T2109199198_metabat2_bins_bin.17.fa.gz
R_T2109199198	bin.12	R_T2109199198_metabat2_bins_bin.12	79.38	0	0.385	Moraxellaceae	100918	3048763	metabat2_bins	MQ	https://ftp.cngb.org/pub/CNSA/data5/CNP0003934/CNS0675739/CNA0080259/R_T2109199198_metabat2_bins_bin.12.fa.gz
R_T2109199198	bin.15	R_T2109199198_metabat2_bins_bin.15	68.77	1.754	0.632	Bacteria	41287	5494875	metabat2_bins	MQ	https://ftp.cngb.org/pub/CNSA/data5/CNP0003934/CNS0675739/CNA0080260/R_T2109199198_metabat2_bins_bin.15.fa.gz
R_T2109199198	bin.6	R_T2109199198_metabat2_bins_bin.6	63.43	3.605	0.535	Bacteria	58659	4805494	metabat2_bins	MQ	https://ftp.cngb.org/pub/CNSA/data5/CNP0003934/CNS0675739/CNA0080262/R_T2109199198_metabat2_bins_bin.6.fa.gz
R_T2109199198	bin.19	R_T2109199198_metabat2_bins_bin.19	57.91	0	0.571	Bacteria	17606	4668867	metabat2_bins	MQ	https://ftp.cngb.org/pub/CNSA/data5/CNP0003934/CNS0675739/CNA0080263/R_T2109199198_metabat2_bins_bin.19.fa.gz
R_T2109199198	bin.20	R_T2109199198_metabat2_bins_bin.20	57.24	1.724	0.384	Bacteria	8604	2924931	metabat2_bins	MQ	https://ftp.cngb.org/pub/CNSA/data5/CNP0003934/CNS0675739/CNA0080265/R_T2109199198_metabat2_bins_bin.20.fa.gz
R_T2109199198	bin.14	R_T2109199198_metabat2_bins_bin.14	53.85	1.754	0.629	Bacteria	30676	4771530	metabat2_bins	MQ	https://ftp.cngb.org/pub/CNSA/data5/CNP0003934/CNS0675739/CNA0080267/R_T2109199198_metabat2_bins_bin.14.fa.gz
R_T2109199198	bin.10	R_T2109199198_metabat2_bins_bin.10	50	0.862	0.521	Bacteria	61818	4055435	metabat2_bins	MQ	https://ftp.cngb.org/pub/CNSA/data5/CNP0003934/CNS0675739/CNA0080269/R_T2109199198_metabat2_bins_bin.10.fa.gz
R_T2109199202	bin.28	R_T2109199202_concoct_bins_bin.28	99.4	0.963	0.554	Enterobacteriaceae	303431	5782173	concoct_bins	HQ	https://ftp.cngb.org/pub/CNSA/data5/CNP0003934/CNS0675758/CNA0084998/R_T2109199202_concoct_bins_bin.28.fa.gz
R_T2109199202	bin.2	R_T2109199202_concoct_bins_bin.2	99.22	0.625	0.557	Enterobacteriaceae	90348	4761328	concoct_bins	HQ	https://ftp.cngb.org/pub/CNSA/data5/CNP0003934/CNS0675758/CNA0084999/R_T2109199202_concoct_bins_bin.2.fa.gz
R_T2109199202	bin.22	R_T2109199202_concoct_bins_bin.22	97.87	0.568	0.313	Staphylococcus	60473	2167035	concoct_bins	HQ	https://ftp.cngb.org/pub/CNSA/data5/CNP0003934/CNS0675758/CNA0085000/R_T2109199202_concoct_bins_bin.22.fa.gz
R_T2109199202	bin.12	R_T2109199202_concoct_bins_bin.12	59.07	0.438	0.707	Actinomycetales	2068	1629385	concoct_bins	MQ	https://ftp.cngb.org/pub/CNSA/data5/CNP0003934/CNS0675758/CNA0085001/R_T2109199202_concoct_bins_bin.12.fa.gz
R_T2109199202	bin.12	R_T2109199202_maxbin2_bins_bin.12	99.22	0.625	0.557	Enterobacteriaceae	90348	4801093	maxbin2_bins	HQ	https://ftp.cngb.org/pub/CNSA/data5/CNP0003934/CNS0675758/CNA0104369/R_T2109199202_maxbin2_bins_bin.12.fa.gz
R_T2109199202	bin.1	R_T2109199202_maxbin2_bins_bin.1	58.33	0.367	0.553	Enterobacteriaceae	216698	3129198	maxbin2_bins	MQ	https://ftp.cngb.org/pub/CNSA/data5/CNP0003934/CNS0675758/CNA0104370/R_T2109199202_maxbin2_bins_bin.1.fa.gz
R_T2109199202	bin.16	R_T2109199202_maxbin2_bins_bin.16	55.51	1.724	0.697	Bacteria	2021	1561398	maxbin2_bins	MQ	https://ftp.cngb.org/pub/CNSA/data5/CNP0003934/CNS0675758/CNA0104371/R_T2109199202_maxbin2_bins_bin.16.fa.gz
R_T2109199202	bin.8	R_T2109199202_metabat2_bins_bin.8	98.21	0.284	0.312	Staphylococcus	60473	2126010	metabat2_bins	HQ	https://ftp.cngb.org/pub/CNSA/data5/CNP0003934/CNS0675758/CNA0080271/R_T2109199202_metabat2_bins_bin.8.fa.gz
R_T2109199202	bin.14	R_T2109199202_metabat2_bins_bin.14	81.27	1.933	0.322	Bacilli	71539	2246630	metabat2_bins	MQ	https://ftp.cngb.org/pub/CNSA/data5/CNP0003934/CNS0675758/CNA0080273/R_T2109199202_metabat2_bins_bin.14.fa.gz
R_T2109199202	bin.17	R_T2109199202_metabat2_bins_bin.17	67.22	0	0.33	Bacilli	201470	1901589	metabat2_bins	MQ	https://ftp.cngb.org/pub/CNSA/data5/CNP0003934/CNS0675758/CNA0080275/R_T2109199202_metabat2_bins_bin.17.fa.gz
T2107171952	bin.16	T2107171952_concoct_bins_bin.16	95	0.156	0.523	Actinomycetales	103701	1664098	concoct_bins	HQ	https://ftp.cngb.org/pub/CNSA/data5/CNP0003934/CNS0676400/CNA0085002/T2107171952_concoct_bins_bin.16.fa.gz
T2107171952	bin.40	T2107171952_concoct_bins_bin.40	91.29	5.508	0.642	Bacteria	4642	3220005	concoct_bins	MQ	https://ftp.cngb.org/pub/CNSA/data5/CNP0003934/CNS0676400/CNA0085003/T2107171952_concoct_bins_bin.40.fa.gz
T2107171952	bin.9	T2107171952_concoct_bins_bin.9	90.8	3.604	0.641	Actinomycetales	5076	2074603	concoct_bins	HQ	https://ftp.cngb.org/pub/CNSA/data5/CNP0003934/CNS0676400/CNA0085004/T2107171952_concoct_bins_bin.9.fa.gz
T2107171952	bin.21	T2107171952_concoct_bins_bin.21	90.41	0.854	0.379	Betaproteobacteria	101008	1391971	concoct_bins	HQ	https://ftp.cngb.org/pub/CNSA/data5/CNP0003934/CNS0676400/CNA0085005/T2107171952_concoct_bins_bin.21.fa.gz
T2107171952	bin.61	T2107171952_concoct_bins_bin.61	90.22	9.69	0.437	Gammaproteobacteria	2637	2757650	concoct_bins	MQ	https://ftp.cngb.org/pub/CNSA/data5/CNP0003934/CNS0676400/CNA0085006/T2107171952_concoct_bins_bin.61.fa.gz
T2107171952	bin.68	T2107171952_concoct_bins_bin.68	87.42	8.979	0.63	Bacteria	4998	4518620	concoct_bins	MQ	https://ftp.cngb.org/pub/CNSA/data5/CNP0003934/CNS0676400/CNA0085007/T2107171952_concoct_bins_bin.68.fa.gz
T2107171952	bin.8	T2107171952_concoct_bins_bin.8	58.21	1.924	0.42	Prevotella	1819	1791978	concoct_bins	MQ	https://ftp.cngb.org/pub/CNSA/data5/CNP0003934/CNS0676400/CNA0085008/T2107171952_concoct_bins_bin.8.fa.gz
T2107171952	bin.7	T2107171952_maxbin2_bins_bin.7	97.98	3.06	0.369	Staphylococcus	2836	5303269	maxbin2_bins	HQ	https://ftp.cngb.org/pub/CNSA/data5/CNP0003934/CNS0676400/CNA0104372/T2107171952_maxbin2_bins_bin.7.fa.gz
T2107171952	bin.4	T2107171952_maxbin2_bins_bin.4	95	0.333	0.498	Actinomycetales	74348	2377973	maxbin2_bins	HQ	https://ftp.cngb.org/pub/CNSA/data5/CNP0003934/CNS0676400/CNA0104373/T2107171952_maxbin2_bins_bin.4.fa.gz
T2107171952	bin.5	T2107171952_maxbin2_bins_bin.5	90.41	1.709	0.403	Betaproteobacteria	35792	2335291	maxbin2_bins	HQ	https://ftp.cngb.org/pub/CNSA/data5/CNP0003934/CNS0676400/CNA0104374/T2107171952_maxbin2_bins_bin.5.fa.gz
T2107171952	bin.13	T2107171952_maxbin2_bins_bin.13	88.44	9.277	0.638	Actinomycetales	4723	2384488	maxbin2_bins	MQ	https://ftp.cngb.org/pub/CNSA/data5/CNP0003934/CNS0676400/CNA0104375/T2107171952_maxbin2_bins_bin.13.fa.gz
T2107171952	bin.11	T2107171952_maxbin2_bins_bin.11	83.86	7.938	0.442	Gammaproteobacteria	2622	2437270	maxbin2_bins	MQ	https://ftp.cngb.org/pub/CNSA/data5/CNP0003934/CNS0676400/CNA0104376/T2107171952_maxbin2_bins_bin.11.fa.gz
T2107171952	bin.5	T2107171952_metabat2_bins_bin.5	98.7	0.56	0.32	Staphylococcus	34123	2380455	metabat2_bins	HQ	https://ftp.cngb.org/pub/CNSA/data5/CNP0003934/CNS0676400/CNA0080277/T2107171952_metabat2_bins_bin.5.fa.gz
T2107171952	bin.16	T2107171952_metabat2_bins_bin.16	90.41	0.427	0.38	Betaproteobacteria	101008	1296499	metabat2_bins	HQ	https://ftp.cngb.org/pub/CNSA/data5/CNP0003934/CNS0676400/CNA0080279/T2107171952_metabat2_bins_bin.16.fa.gz
T2107171952	bin.8	T2107171952_metabat2_bins_bin.8	89.77	0.971	0.605	Actinomycetales	24181	2219021	metabat2_bins	MQ	https://ftp.cngb.org/pub/CNSA/data5/CNP0003934/CNS0676400/CNA0080281/T2107171952_metabat2_bins_bin.8.fa.gz
T2107171952	bin.2	T2107171952_metabat2_bins_bin.2	83.75	4.23	0.653	Bacteria	4988	2537823	metabat2_bins	MQ	https://ftp.cngb.org/pub/CNSA/data5/CNP0003934/CNS0676400/CNA0080283/T2107171952_metabat2_bins_bin.2.fa.gz
T2107171952	bin.17	T2107171952_metabat2_bins_bin.17	82.62	3.884	0.639	Bacteria	5025	3752316	metabat2_bins	MQ	https://ftp.cngb.org/pub/CNSA/data5/CNP0003934/CNS0676400/CNA0080285/T2107171952_metabat2_bins_bin.17.fa.gz
T2107171952	bin.1	T2107171952_metabat2_bins_bin.1	80.9	2.171	0.639	Actinomycetales	5635	1889693	metabat2_bins	MQ	https://ftp.cngb.org/pub/CNSA/data5/CNP0003934/CNS0676400/CNA0080287/T2107171952_metabat2_bins_bin.1.fa.gz
T2107171952	bin.13	T2107171952_metabat2_bins_bin.13	76.58	5.818	0.441	Gammaproteobacteria	3075	1816374	metabat2_bins	MQ	https://ftp.cngb.org/pub/CNSA/data5/CNP0003934/CNS0676400/CNA0080289/T2107171952_metabat2_bins_bin.13.fa.gz
T2107171952	bin.7	T2107171952_metabat2_bins_bin.7	50.62	6.979	0.526	Archaea	5847	4093673	metabat2_bins	MQ	https://ftp.cngb.org/pub/CNSA/data5/CNP0003934/CNS0676400/CNA0080291/T2107171952_metabat2_bins_bin.7.fa.gz
T2107171953	bin.157	T2107171953_concoct_bins_bin.157	100	3.191	0.4	Clostridiales	86795	1740391	concoct_bins	HQ	https://ftp.cngb.org/pub/CNSA/data5/CNP0003934/CNS0676177/CNA0085009/T2107171953_concoct_bins_bin.157.fa.gz
T2107171953	bin.176	T2107171953_concoct_bins_bin.176	98.87	2.415	0.37	Prevotella	46904	2822670	concoct_bins	HQ	https://ftp.cngb.org/pub/CNSA/data5/CNP0003934/CNS0676177/CNA0085010/T2107171953_concoct_bins_bin.176.fa.gz
T2107171953	bin.109	T2107171953_concoct_bins_bin.109	98.66	1.284	0.478	Porphyromonadaceae	35506	1900789	concoct_bins	HQ	https://ftp.cngb.org/pub/CNSA/data5/CNP0003934/CNS0676177/CNA0085011/T2107171953_concoct_bins_bin.109.fa.gz
T2107171953	bin.44	T2107171953_concoct_bins_bin.44	98.6	8.799	0.376	Clostridiales	46618	1940396	concoct_bins	MQ	https://ftp.cngb.org/pub/CNSA/data5/CNP0003934/CNS0676177/CNA0085012/T2107171953_concoct_bins_bin.44.fa.gz
T2107171953	bin.161	T2107171953_concoct_bins_bin.161	97.63	4.131	0.407	Prevotella	55367	3729644	concoct_bins	HQ	https://ftp.cngb.org/pub/CNSA/data5/CNP0003934/CNS0676177/CNA0085013/T2107171953_concoct_bins_bin.161.fa.gz
T2107171953	bin.8	T2107171953_concoct_bins_bin.8	95.84	0.867	0.557	Bacteroidales	21437	2308948	concoct_bins	HQ	https://ftp.cngb.org/pub/CNSA/data5/CNP0003934/CNS0676177/CNA0085014/T2107171953_concoct_bins_bin.8.fa.gz
T2107171953	bin.142	T2107171953_concoct_bins_bin.142	95	0	0.524	Actinomycetales	121403	1651047	concoct_bins	HQ	https://ftp.cngb.org/pub/CNSA/data5/CNP0003934/CNS0676177/CNA0085015/T2107171953_concoct_bins_bin.142.fa.gz
T2107171953	bin.160	T2107171953_concoct_bins_bin.160	94.93	0.884	0.517	Alphaproteobacteria	119391	2208774	concoct_bins	HQ	https://ftp.cngb.org/pub/CNSA/data5/CNP0003934/CNS0676177/CNA0085016/T2107171953_concoct_bins_bin.160.fa.gz
T2107171953	bin.52	T2107171953_concoct_bins_bin.52	94.41	6.808	0.51	Bacteria	16188	4661844	concoct_bins	MQ	https://ftp.cngb.org/pub/CNSA/data5/CNP0003934/CNS0676177/CNA0085017/T2107171953_concoct_bins_bin.52.fa.gz
T2107171953	bin.20	T2107171953_concoct_bins_bin.20	93.8	6.14	0.642	Actinomycetales	9598	2101820	concoct_bins	MQ	https://ftp.cngb.org/pub/CNSA/data5/CNP0003934/CNS0676177/CNA0085018/T2107171953_concoct_bins_bin.20.fa.gz
T2107171953	bin.122	T2107171953_concoct_bins_bin.122	91.35	2.649	0.536	Actinomycetales	6745	2374448	concoct_bins	HQ	https://ftp.cngb.org/pub/CNSA/data5/CNP0003934/CNS0676177/CNA0085019/T2107171953_concoct_bins_bin.122.fa.gz
T2107171953	bin.12	T2107171953_concoct_bins_bin.12	90.8	3.403	0.576	Actinomycetaceae	8157	1911125	concoct_bins	HQ	https://ftp.cngb.org/pub/CNSA/data5/CNP0003934/CNS0676177/CNA0085020/T2107171953_concoct_bins_bin.12.fa.gz
T2107171953	bin.129	T2107171953_concoct_bins_bin.129	90.41	0.854	0.379	Betaproteobacteria	128207	1361494	concoct_bins	HQ	https://ftp.cngb.org/pub/CNSA/data5/CNP0003934/CNS0676177/CNA0085021/T2107171953_concoct_bins_bin.129.fa.gz
T2107171953	bin.76	T2107171953_concoct_bins_bin.76	82.93	3.906	0.569	Actinomycetales	4161	2489650	concoct_bins	MQ	https://ftp.cngb.org/pub/CNSA/data5/CNP0003934/CNS0676177/CNA0085022/T2107171953_concoct_bins_bin.76.fa.gz
T2107171953	bin.79	T2107171953_concoct_bins_bin.79	79.91	1.118	0.356	Clostridiales	5445	1336622	concoct_bins	MQ	https://ftp.cngb.org/pub/CNSA/data5/CNP0003934/CNS0676177/CNA0085023/T2107171953_concoct_bins_bin.79.fa.gz
T2107171953	bin.90	T2107171953_concoct_bins_bin.90	79.49	7.269	0.393	Clostridiales	5200	1480815	concoct_bins	MQ	https://ftp.cngb.org/pub/CNSA/data5/CNP0003934/CNS0676177/CNA0085024/T2107171953_concoct_bins_bin.90.fa.gz
T2107171953	bin.73	T2107171953_concoct_bins_bin.73	74.69	7.111	0.649	Actinobacteria	17073	3223097	concoct_bins	MQ	https://ftp.cngb.org/pub/CNSA/data5/CNP0003934/CNS0676177/CNA0085025/T2107171953_concoct_bins_bin.73.fa.gz
T2107171953	bin.149	T2107171953_concoct_bins_bin.149	72.5	6.896	0.559	Bacteria	4890	2137665	concoct_bins	MQ	https://ftp.cngb.org/pub/CNSA/data5/CNP0003934/CNS0676177/CNA0085026/T2107171953_concoct_bins_bin.149.fa.gz
T2107171953	bin.30	T2107171953_concoct_bins_bin.30	71.55	0.604	0.433	Bacteria	2411	1493961	concoct_bins	MQ	https://ftp.cngb.org/pub/CNSA/data5/CNP0003934/CNS0676177/CNA0085027/T2107171953_concoct_bins_bin.30.fa.gz
T2107171953	bin.85	T2107171953_concoct_bins_bin.85	71.14	0.761	0.474	Bacteroidales	3114	1622416	concoct_bins	MQ	https://ftp.cngb.org/pub/CNSA/data5/CNP0003934/CNS0676177/CNA0085028/T2107171953_concoct_bins_bin.85.fa.gz
T2107171953	bin.80	T2107171953_concoct_bins_bin.80	68.53	3.063	0.457	Bacteria	2212	2808999	concoct_bins	MQ	https://ftp.cngb.org/pub/CNSA/data5/CNP0003934/CNS0676177/CNA0085029/T2107171953_concoct_bins_bin.80.fa.gz
T2107171953	bin.70	T2107171953_concoct_bins_bin.70	64.73	9.727	0.465	Epsilonproteobacteria	1836	1677104	concoct_bins	MQ	https://ftp.cngb.org/pub/CNSA/data5/CNP0003934/CNS0676177/CNA0085030/T2107171953_concoct_bins_bin.70.fa.gz
T2107171953	bin.34	T2107171953_concoct_bins_bin.34	64.56	6.652	0.498	Actinobacteria	2062	1061506	concoct_bins	MQ	https://ftp.cngb.org/pub/CNSA/data5/CNP0003934/CNS0676177/CNA0085031/T2107171953_concoct_bins_bin.34.fa.gz
T2107171953	bin.158	T2107171953_concoct_bins_bin.158	63.31	8.142	0.396	Epsilonproteobacteria	1525	1389357	concoct_bins	MQ	https://ftp.cngb.org/pub/CNSA/data5/CNP0003934/CNS0676177/CNA0085032/T2107171953_concoct_bins_bin.158.fa.gz
T2107171953	bin.141	T2107171953_concoct_bins_bin.141	61.77	4.846	0.371	Clostridiales	3667	1915889	concoct_bins	MQ	https://ftp.cngb.org/pub/CNSA/data5/CNP0003934/CNS0676177/CNA0085033/T2107171953_concoct_bins_bin.141.fa.gz
T2107171953	bin.99	T2107171953_concoct_bins_bin.99	51.53	8.955	0.474	Bacteroidales	1673	1563671	concoct_bins	MQ	https://ftp.cngb.org/pub/CNSA/data5/CNP0003934/CNS0676177/CNA0085034/T2107171953_concoct_bins_bin.99.fa.gz
T2107171953	bin.60	T2107171953_concoct_bins_bin.60	50.18	8.258	0.47	Firmicutes	1521	1156777	concoct_bins	MQ	https://ftp.cngb.org/pub/CNSA/data5/CNP0003934/CNS0676177/CNA0085035/T2107171953_concoct_bins_bin.60.fa.gz
T2107171953	bin.19	T2107171953_maxbin2_bins_bin.19	100	9.717	0.369	Bacteria	42122	3243597	maxbin2_bins	MQ	https://ftp.cngb.org/pub/CNSA/data5/CNP0003934/CNS0676177/CNA0104377/T2107171953_maxbin2_bins_bin.19.fa.gz
T2107171953	bin.31	T2107171953_maxbin2_bins_bin.31	98.4	2.953	0.607	Rhizobiaceae	81909	5192313	maxbin2_bins	HQ	https://ftp.cngb.org/pub/CNSA/data5/CNP0003934/CNS0676177/CNA0104378/T2107171953_maxbin2_bins_bin.31.fa.gz
T2107171953	bin.32	T2107171953_maxbin2_bins_bin.32	97.9	0.349	0.375	Clostridiales	58223	1924320	maxbin2_bins	HQ	https://ftp.cngb.org/pub/CNSA/data5/CNP0003934/CNS0676177/CNA0104379/T2107171953_maxbin2_bins_bin.32.fa.gz
T2107171953	bin.1	T2107171953_maxbin2_bins_bin.1	95	0	0.521	Actinomycetales	121403	1690505	maxbin2_bins	HQ	https://ftp.cngb.org/pub/CNSA/data5/CNP0003934/CNS0676177/CNA0104380/T2107171953_maxbin2_bins_bin.1.fa.gz
T2107171953	bin.26	T2107171953_maxbin2_bins_bin.26	94.93	3.42	0.516	Alphaproteobacteria	119391	2249160	maxbin2_bins	HQ	https://ftp.cngb.org/pub/CNSA/data5/CNP0003934/CNS0676177/CNA0104381/T2107171953_maxbin2_bins_bin.26.fa.gz
T2107171953	bin.62	T2107171953_maxbin2_bins_bin.62	92.95	4.005	0.557	Bacteroidales	19808	2300536	maxbin2_bins	HQ	https://ftp.cngb.org/pub/CNSA/data5/CNP0003934/CNS0676177/CNA0104382/T2107171953_maxbin2_bins_bin.62.fa.gz
T2107171953	bin.15	T2107171953_maxbin2_bins_bin.15	91.91	7.101	0.38	Betaproteobacteria	76638	1703893	maxbin2_bins	MQ	https://ftp.cngb.org/pub/CNSA/data5/CNP0003934/CNS0676177/CNA0104383/T2107171953_maxbin2_bins_bin.15.fa.gz
T2107171953	bin.18	T2107171953_maxbin2_bins_bin.18	91.02	8.991	0.605	Actinomycetales	29686	2601281	maxbin2_bins	MQ	https://ftp.cngb.org/pub/CNSA/data5/CNP0003934/CNS0676177/CNA0104384/T2107171953_maxbin2_bins_bin.18.fa.gz
T2107171953	bin.34	T2107171953_maxbin2_bins_bin.34	90.18	5.67	0.642	Actinomycetales	9211	2305696	maxbin2_bins	MQ	https://ftp.cngb.org/pub/CNSA/data5/CNP0003934/CNS0676177/CNA0104385/T2107171953_maxbin2_bins_bin.34.fa.gz
T2107171953	bin.88	T2107171953_maxbin2_bins_bin.88	88.99	4.265	0.579	Actinomycetaceae	8039	1859164	maxbin2_bins	MQ	https://ftp.cngb.org/pub/CNSA/data5/CNP0003934/CNS0676177/CNA0104386/T2107171953_maxbin2_bins_bin.88.fa.gz
T2107171953	bin.126	T2107171953_maxbin2_bins_bin.126	61.78	8.558	0.479	Epsilonproteobacteria	1757	1416785	maxbin2_bins	MQ	https://ftp.cngb.org/pub/CNSA/data5/CNP0003934/CNS0676177/CNA0104387/T2107171953_maxbin2_bins_bin.126.fa.gz
T2107171953	bin.22	T2107171953_maxbin2_bins_bin.22	61.26	6.064	0.326	Staphylococcus	9724	2555896	maxbin2_bins	MQ	https://ftp.cngb.org/pub/CNSA/data5/CNP0003934/CNS0676177/CNA0104388/T2107171953_maxbin2_bins_bin.22.fa.gz
T2107171953	bin.94	T2107171953_maxbin2_bins_bin.94	60.3	7.851	0.399	Epsilonproteobacteria	1599	1432085	maxbin2_bins	MQ	https://ftp.cngb.org/pub/CNSA/data5/CNP0003934/CNS0676177/CNA0104389/T2107171953_maxbin2_bins_bin.94.fa.gz
T2107171953	bin.118	T2107171953_maxbin2_bins_bin.118	60.09	2.706	0.439	Bacteria	2377	1178063	maxbin2_bins	MQ	https://ftp.cngb.org/pub/CNSA/data5/CNP0003934/CNS0676177/CNA0104390/T2107171953_maxbin2_bins_bin.118.fa.gz
T2107171953	bin.123	T2107171953_maxbin2_bins_bin.123	58.29	4.473	0.463	Flavobacteriaceae	1966	1893842	maxbin2_bins	MQ	https://ftp.cngb.org/pub/CNSA/data5/CNP0003934/CNS0676177/CNA0104391/T2107171953_maxbin2_bins_bin.123.fa.gz
T2107171953	bin.12	T2107171953_metabat2_bins_bin.12	98.6	0	0.374	Clostridiales	51576	1731677	metabat2_bins	HQ	https://ftp.cngb.org/pub/CNSA/data5/CNP0003934/CNS0676177/CNA0080293/T2107171953_metabat2_bins_bin.12.fa.gz
T2107171953	bin.74	T2107171953_metabat2_bins_bin.74	96.62	2.445	0.601	Rhizobiaceae	73022	5940328	metabat2_bins	HQ	https://ftp.cngb.org/pub/CNSA/data5/CNP0003934/CNS0676177/CNA0080295/T2107171953_metabat2_bins_bin.74.fa.gz
T2107171953	bin.28	T2107171953_metabat2_bins_bin.28	96.05	1.71	0.408	Prevotella	63775	2965339	metabat2_bins	HQ	https://ftp.cngb.org/pub/CNSA/data5/CNP0003934/CNS0676177/CNA0080297/T2107171953_metabat2_bins_bin.28.fa.gz
T2107171953	bin.54	T2107171953_metabat2_bins_bin.54	94.93	1.739	0.474	Alphaproteobacteria	89202	2226667	metabat2_bins	HQ	https://ftp.cngb.org/pub/CNSA/data5/CNP0003934/CNS0676177/CNA0080299/T2107171953_metabat2_bins_bin.54.fa.gz
T2107171953	bin.14	T2107171953_metabat2_bins_bin.14	94.71	1.45	0.509	Bacteria	16716	4296435	metabat2_bins	HQ	https://ftp.cngb.org/pub/CNSA/data5/CNP0003934/CNS0676177/CNA0080301/T2107171953_metabat2_bins_bin.14.fa.gz
T2107171953	bin.92	T2107171953_metabat2_bins_bin.92	94.11	0.122	0.371	Flavobacteriales	57173	2319232	metabat2_bins	HQ	https://ftp.cngb.org/pub/CNSA/data5/CNP0003934/CNS0676177/CNA0080303/T2107171953_metabat2_bins_bin.92.fa.gz
T2107171953	bin.63	T2107171953_metabat2_bins_bin.63	92.59	0.869	0.517	Alphaproteobacteria	124171	2152989	metabat2_bins	HQ	https://ftp.cngb.org/pub/CNSA/data5/CNP0003934/CNS0676177/CNA0080305/T2107171953_metabat2_bins_bin.63.fa.gz
T2107171953	bin.114	T2107171953_metabat2_bins_bin.114	92.35	2.751	0.37	Lactobacillus	10835	1950415	metabat2_bins	HQ	https://ftp.cngb.org/pub/CNSA/data5/CNP0003934/CNS0676177/CNA0080307/T2107171953_metabat2_bins_bin.114.fa.gz
T2107171953	bin.64	T2107171953_metabat2_bins_bin.64	92.23	2.741	0.606	Actinomycetales	37487	2276117	metabat2_bins	HQ	https://ftp.cngb.org/pub/CNSA/data5/CNP0003934/CNS0676177/CNA0080309/T2107171953_metabat2_bins_bin.64.fa.gz
T2107171953	bin.75	T2107171953_metabat2_bins_bin.75	90.41	0.427	0.38	Betaproteobacteria	128207	1292193	metabat2_bins	HQ	https://ftp.cngb.org/pub/CNSA/data5/CNP0003934/CNS0676177/CNA0080311/T2107171953_metabat2_bins_bin.75.fa.gz
T2107171953	bin.17	T2107171953_metabat2_bins_bin.17	89.91	4.55	0.642	Actinomycetales	10316	2129366	metabat2_bins	MQ	https://ftp.cngb.org/pub/CNSA/data5/CNP0003934/CNS0676177/CNA0080313/T2107171953_metabat2_bins_bin.17.fa.gz
T2107171953	bin.44	T2107171953_metabat2_bins_bin.44	89.45	9.527	0.647	Actinomycetaceae	11667	2328238	metabat2_bins	MQ	https://ftp.cngb.org/pub/CNSA/data5/CNP0003934/CNS0676177/CNA0080315/T2107171953_metabat2_bins_bin.44.fa.gz
T2107171953	bin.110	T2107171953_metabat2_bins_bin.110	87.5	0.812	0.478	Porphyromonadaceae	35506	1648691	metabat2_bins	MQ	https://ftp.cngb.org/pub/CNSA/data5/CNP0003934/CNS0676177/CNA0080317/T2107171953_metabat2_bins_bin.110.fa.gz
T2107171953	bin.61	T2107171953_metabat2_bins_bin.61	82.41	1.54	0.579	Actinomycetaceae	8677	1619952	metabat2_bins	MQ	https://ftp.cngb.org/pub/CNSA/data5/CNP0003934/CNS0676177/CNA0080319/T2107171953_metabat2_bins_bin.61.fa.gz
T2107171953	bin.52	T2107171953_metabat2_bins_bin.52	82.41	4.333	0.677	Actinobacteria	8036	2074178	metabat2_bins	MQ	https://ftp.cngb.org/pub/CNSA/data5/CNP0003934/CNS0676177/CNA0080321/T2107171953_metabat2_bins_bin.52.fa.gz
T2107171953	bin.55	T2107171953_metabat2_bins_bin.55	80.8	9.054	0.438	Lactobacillales	15138	1922028	metabat2_bins	MQ	https://ftp.cngb.org/pub/CNSA/data5/CNP0003934/CNS0676177/CNA0080323/T2107171953_metabat2_bins_bin.55.fa.gz
T2107171953	bin.58	T2107171953_metabat2_bins_bin.58	79.61	0.506	0.375	Prevotella	49813	2290925	metabat2_bins	MQ	https://ftp.cngb.org/pub/CNSA/data5/CNP0003934/CNS0676177/CNA0080325/T2107171953_metabat2_bins_bin.58.fa.gz
T2107171953	bin.86	T2107171953_metabat2_bins_bin.86	79.58	3.427	0.418	Clostridiales	18376	1416598	metabat2_bins	MQ	https://ftp.cngb.org/pub/CNSA/data5/CNP0003934/CNS0676177/CNA0080327/T2107171953_metabat2_bins_bin.86.fa.gz
T2107171953	bin.107	T2107171953_metabat2_bins_bin.107	78.33	0	0.506	Actinomycetales	266809	887860	metabat2_bins	MQ	https://ftp.cngb.org/pub/CNSA/data5/CNP0003934/CNS0676177/CNA0080329/T2107171953_metabat2_bins_bin.107.fa.gz
T2107171953	bin.62	T2107171953_metabat2_bins_bin.62	74.69	5.238	0.366	Bacteria	8748	1532904	metabat2_bins	MQ	https://ftp.cngb.org/pub/CNSA/data5/CNP0003934/CNS0676177/CNA0080331/T2107171953_metabat2_bins_bin.62.fa.gz
T2107171953	bin.31	T2107171953_metabat2_bins_bin.31	72.41	0.862	0.397	Bacteria	69876	1068653	metabat2_bins	MQ	https://ftp.cngb.org/pub/CNSA/data5/CNP0003934/CNS0676177/CNA0080334/T2107171953_metabat2_bins_bin.31.fa.gz
T2107171953	bin.73	T2107171953_metabat2_bins_bin.73	70.54	0.185	0.564	Bacteroidales	21437	1677268	metabat2_bins	MQ	https://ftp.cngb.org/pub/CNSA/data5/CNP0003934/CNS0676177/CNA0080335/T2107171953_metabat2_bins_bin.73.fa.gz
T2107171953	bin.112	T2107171953_metabat2_bins_bin.112	69.33	2.317	0.564	Actinomycetales	5479	1656300	metabat2_bins	MQ	https://ftp.cngb.org/pub/CNSA/data5/CNP0003934/CNS0676177/CNA0080338/T2107171953_metabat2_bins_bin.112.fa.gz
T2107171953	bin.15	T2107171953_metabat2_bins_bin.15	67.31	0	0.554	Bacteria	4303	1510425	metabat2_bins	MQ	https://ftp.cngb.org/pub/CNSA/data5/CNP0003934/CNS0676177/CNA0080339/T2107171953_metabat2_bins_bin.15.fa.gz
T2107171953	bin.33	T2107171953_metabat2_bins_bin.33	67.25	3.032	0.571	Porphyromonadaceae	4532	1433532	metabat2_bins	MQ	https://ftp.cngb.org/pub/CNSA/data5/CNP0003934/CNS0676177/CNA0080341/T2107171953_metabat2_bins_bin.33.fa.gz
T2107171953	bin.51	T2107171953_metabat2_bins_bin.51	62.93	6.896	0.431	Bacteria	3107	1331055	metabat2_bins	MQ	https://ftp.cngb.org/pub/CNSA/data5/CNP0003934/CNS0676177/CNA0080343/T2107171953_metabat2_bins_bin.51.fa.gz
T2107171953	bin.78	T2107171953_metabat2_bins_bin.78	62.06	6.206	0.417	Bacteria	3462	2585123	metabat2_bins	MQ	https://ftp.cngb.org/pub/CNSA/data5/CNP0003934/CNS0676177/CNA0080346/T2107171953_metabat2_bins_bin.78.fa.gz
T2107171953	bin.104	T2107171953_metabat2_bins_bin.104	59.61	1.308	0.519	Actinomycetales	8488	1317749	metabat2_bins	MQ	https://ftp.cngb.org/pub/CNSA/data5/CNP0003934/CNS0676177/CNA0080347/T2107171953_metabat2_bins_bin.104.fa.gz
T2107171953	bin.34	T2107171953_metabat2_bins_bin.34	59.41	4.116	0.384	Pasteurellaceae	3485	1474439	metabat2_bins	MQ	https://ftp.cngb.org/pub/CNSA/data5/CNP0003934/CNS0676177/CNA0080350/T2107171953_metabat2_bins_bin.34.fa.gz
T2107171953	bin.115	T2107171953_metabat2_bins_bin.115	56.74	2.652	0.578	Actinomycetales	4396	1694568	metabat2_bins	MQ	https://ftp.cngb.org/pub/CNSA/data5/CNP0003934/CNS0676177/CNA0080351/T2107171953_metabat2_bins_bin.115.fa.gz
T2107171953	bin.23	T2107171953_metabat2_bins_bin.23	53.48	0.638	0.725	Micrococcaceae	2745	1243614	metabat2_bins	MQ	https://ftp.cngb.org/pub/CNSA/data5/CNP0003934/CNS0676177/CNA0080354/T2107171953_metabat2_bins_bin.23.fa.gz
T2107171953	bin.9	T2107171953_metabat2_bins_bin.9	51.37	3.79	0.489	Actinobacteria	6432	698530	metabat2_bins	MQ	https://ftp.cngb.org/pub/CNSA/data5/CNP0003934/CNS0676177/CNA0080356/T2107171953_metabat2_bins_bin.9.fa.gz
T2107171953	bin.59	T2107171953_metabat2_bins_bin.59	51.25	8.385	0.654	Bacteria	2846	1484286	metabat2_bins	MQ	https://ftp.cngb.org/pub/CNSA/data5/CNP0003934/CNS0676177/CNA0080358/T2107171953_metabat2_bins_bin.59.fa.gz
T2107171954	bin.39	T2107171954_concoct_bins_bin.39	95	1.176	0.526	Actinomycetales	57229	1705141	concoct_bins	HQ	https://ftp.cngb.org/pub/CNSA/data5/CNP0003934/CNS0676143/CNA0085036/T2107171954_concoct_bins_bin.39.fa.gz
T2107171954	bin.91	T2107171954_concoct_bins_bin.91	94.62	2.192	0.642	Actinomycetales	8151	2120027	concoct_bins	HQ	https://ftp.cngb.org/pub/CNSA/data5/CNP0003934/CNS0676143/CNA0085037/T2107171954_concoct_bins_bin.91.fa.gz
T2107171954	bin.60	T2107171954_concoct_bins_bin.60	94.5	4.652	0.517	Alphaproteobacteria	148788	2299473	concoct_bins	HQ	https://ftp.cngb.org/pub/CNSA/data5/CNP0003934/CNS0676143/CNA0085038/T2107171954_concoct_bins_bin.60.fa.gz
T2107171954	bin.40	T2107171954_concoct_bins_bin.40	85.19	2.844	0.376	Flavobacteriales	3661	2353718	concoct_bins	MQ	https://ftp.cngb.org/pub/CNSA/data5/CNP0003934/CNS0676143/CNA0085039/T2107171954_concoct_bins_bin.40.fa.gz
T2107171954	bin.45	T2107171954_concoct_bins_bin.45	73.63	8.31	0.628	Bacteria	4616	4456341	concoct_bins	MQ	https://ftp.cngb.org/pub/CNSA/data5/CNP0003934/CNS0676143/CNA0085040/T2107171954_concoct_bins_bin.45.fa.gz
T2107171954	bin.13	T2107171954_maxbin2_bins_bin.13	98.02	6.221	0.608	Rhizobiaceae	67744	5440373	maxbin2_bins	MQ	https://ftp.cngb.org/pub/CNSA/data5/CNP0003934/CNS0676143/CNA0104392/T2107171954_maxbin2_bins_bin.13.fa.gz
T2107171954	bin.29	T2107171954_maxbin2_bins_bin.29	96.6	4.989	0.641	Actinomycetales	7856	2469556	maxbin2_bins	HQ	https://ftp.cngb.org/pub/CNSA/data5/CNP0003934/CNS0676143/CNA0104393/T2107171954_maxbin2_bins_bin.29.fa.gz
T2107171954	bin.34	T2107171954_maxbin2_bins_bin.34	96.42	7.599	0.51	Bacteria	40841	4958365	maxbin2_bins	MQ	https://ftp.cngb.org/pub/CNSA/data5/CNP0003934/CNS0676143/CNA0104394/T2107171954_maxbin2_bins_bin.34.fa.gz
T2107171954	bin.17	T2107171954_maxbin2_bins_bin.17	95.37	6.26	0.515	Alphaproteobacteria	147920	2448027	maxbin2_bins	MQ	https://ftp.cngb.org/pub/CNSA/data5/CNP0003934/CNS0676143/CNA0104395/T2107171954_maxbin2_bins_bin.17.fa.gz
T2107171954	bin.14	T2107171954_maxbin2_bins_bin.14	90.41	9.744	0.376	Betaproteobacteria	52962	2144117	maxbin2_bins	MQ	https://ftp.cngb.org/pub/CNSA/data5/CNP0003934/CNS0676143/CNA0104396/T2107171954_maxbin2_bins_bin.14.fa.gz
T2107171954	bin.39	T2107171954_maxbin2_bins_bin.39	80.47	3.246	0.373	Flavobacteriales	3527	2123914	maxbin2_bins	MQ	https://ftp.cngb.org/pub/CNSA/data5/CNP0003934/CNS0676143/CNA0104397/T2107171954_maxbin2_bins_bin.39.fa.gz
T2107171954	bin.44	T2107171954_maxbin2_bins_bin.44	77.45	2.457	0.732	Micrococcaceae	3066	1942783	maxbin2_bins	MQ	https://ftp.cngb.org/pub/CNSA/data5/CNP0003934/CNS0676143/CNA0104398/T2107171954_maxbin2_bins_bin.44.fa.gz
T2107171954	bin.1	T2107171954_maxbin2_bins_bin.1	62.74	0	0.502	Actinomycetales	159556	777334	maxbin2_bins	MQ	https://ftp.cngb.org/pub/CNSA/data5/CNP0003934/CNS0676143/CNA0104399/T2107171954_maxbin2_bins_bin.1.fa.gz
T2107171954	bin.11	T2107171954_maxbin2_bins_bin.11	55.46	8.652	0.441	Gammaproteobacteria	1805	1763931	maxbin2_bins	MQ	https://ftp.cngb.org/pub/CNSA/data5/CNP0003934/CNS0676143/CNA0104400/T2107171954_maxbin2_bins_bin.11.fa.gz
T2107171954	bin.34	T2107171954_metabat2_bins_bin.34	95.55	2.445	0.601	Rhizobiaceae	63486	5902356	metabat2_bins	HQ	https://ftp.cngb.org/pub/CNSA/data5/CNP0003934/CNS0676143/CNA0080359/T2107171954_metabat2_bins_bin.34.fa.gz
T2107171954	bin.29	T2107171954_metabat2_bins_bin.29	93.63	1.304	0.517	Alphaproteobacteria	148788	2168094	metabat2_bins	HQ	https://ftp.cngb.org/pub/CNSA/data5/CNP0003934/CNS0676143/CNA0080362/T2107171954_metabat2_bins_bin.29.fa.gz
T2107171954	bin.27	T2107171954_metabat2_bins_bin.27	90.35	2.138	0.645	Actinomycetales	8286	1889438	metabat2_bins	HQ	https://ftp.cngb.org/pub/CNSA/data5/CNP0003934/CNS0676143/CNA0080364/T2107171954_metabat2_bins_bin.27.fa.gz
T2107171954	bin.19	T2107171954_metabat2_bins_bin.19	90.17	2.554	0.51	Bacteria	42797	4500043	metabat2_bins	HQ	https://ftp.cngb.org/pub/CNSA/data5/CNP0003934/CNS0676143/CNA0080366/T2107171954_metabat2_bins_bin.19.fa.gz
T2107171954	bin.3	T2107171954_metabat2_bins_bin.3	84.69	0.427	0.38	Betaproteobacteria	173059	1163858	metabat2_bins	MQ	https://ftp.cngb.org/pub/CNSA/data5/CNP0003934/CNS0676143/CNA0080368/T2107171954_metabat2_bins_bin.3.fa.gz
T2107171954	bin.15	T2107171954_metabat2_bins_bin.15	79.12	6.85	0.473	Alphaproteobacteria	10379	2161842	metabat2_bins	MQ	https://ftp.cngb.org/pub/CNSA/data5/CNP0003934/CNS0676143/CNA0080369/T2107171954_metabat2_bins_bin.15.fa.gz
T2107171954	bin.17	T2107171954_metabat2_bins_bin.17	77.85	5.884	0.652	Bacteria	4309	2454065	metabat2_bins	MQ	https://ftp.cngb.org/pub/CNSA/data5/CNP0003934/CNS0676143/CNA0080371/T2107171954_metabat2_bins_bin.17.fa.gz
T2107171954	bin.25	T2107171954_metabat2_bins_bin.25	72.84	0.588	0.531	Actinomycetales	57229	1218531	metabat2_bins	MQ	https://ftp.cngb.org/pub/CNSA/data5/CNP0003934/CNS0676143/CNA0080374/T2107171954_metabat2_bins_bin.25.fa.gz
T2107171954	bin.1	T2107171954_metabat2_bins_bin.1	70.64	2.041	0.729	Micrococcaceae	3393	1698793	metabat2_bins	MQ	https://ftp.cngb.org/pub/CNSA/data5/CNP0003934/CNS0676143/CNA0080376/T2107171954_metabat2_bins_bin.1.fa.gz
T2107171954	bin.32	T2107171954_metabat2_bins_bin.32	68.17	3.114	0.372	Flavobacteriales	4002	1714787	metabat2_bins	MQ	https://ftp.cngb.org/pub/CNSA/data5/CNP0003934/CNS0676143/CNA0080378/T2107171954_metabat2_bins_bin.32.fa.gz
T2107171954	bin.39	T2107171954_metabat2_bins_bin.39	64.95	4.129	0.606	Actinomycetales	19895	1895201	metabat2_bins	MQ	https://ftp.cngb.org/pub/CNSA/data5/CNP0003934/CNS0676143/CNA0080379/T2107171954_metabat2_bins_bin.39.fa.gz
T2107171954	bin.5	T2107171954_metabat2_bins_bin.5	53.6	7.632	0.671	Burkholderiales	2614	2661156	metabat2_bins	MQ	https://ftp.cngb.org/pub/CNSA/data5/CNP0003934/CNS0676143/CNA0080382/T2107171954_metabat2_bins_bin.5.fa.gz
T2107171955	bin.49	T2107171955_concoct_bins_bin.49	95	0	0.525	Actinomycetales	223600	1598731	concoct_bins	HQ	https://ftp.cngb.org/pub/CNSA/data5/CNP0003934/CNS0675939/CNA0085041/T2107171955_concoct_bins_bin.49.fa.gz
T2107171955	bin.8	T2107171955_concoct_bins_bin.8	81.65	4.323	0.311	Clostridiales	4086	1511361	concoct_bins	MQ	https://ftp.cngb.org/pub/CNSA/data5/CNP0003934/CNS0675939/CNA0085042/T2107171955_concoct_bins_bin.8.fa.gz
T2107171955	bin.5	T2107171955_concoct_bins_bin.5	55.73	1.967	0.482	Bacteroidales	1947	1634332	concoct_bins	MQ	https://ftp.cngb.org/pub/CNSA/data5/CNP0003934/CNS0675939/CNA0085043/T2107171955_concoct_bins_bin.5.fa.gz
T2107171955	bin.66	T2107171955_concoct_bins_bin.66	50.12	2.114	0.433	Porphyromonadaceae	1851	1118333	concoct_bins	MQ	https://ftp.cngb.org/pub/CNSA/data5/CNP0003934/CNS0675939/CNA0085044/T2107171955_concoct_bins_bin.66.fa.gz
T2107171955	bin.6	T2107171955_maxbin2_bins_bin.6	95	3.529	0.519	Actinomycetales	223600	1782750	maxbin2_bins	HQ	https://ftp.cngb.org/pub/CNSA/data5/CNP0003934/CNS0675939/CNA0104401/T2107171955_maxbin2_bins_bin.6.fa.gz
T2107171955	bin.18	T2107171955_maxbin2_bins_bin.18	52.58	5.172	0.388	Bacteria	1874	1213617	maxbin2_bins	MQ	https://ftp.cngb.org/pub/CNSA/data5/CNP0003934/CNS0675939/CNA0104402/T2107171955_maxbin2_bins_bin.18.fa.gz
T2107171955	bin.4	T2107171955_metabat2_bins_bin.4	91.69	1.305	0.318	Staphylococcus	6231	2109881	metabat2_bins	HQ	https://ftp.cngb.org/pub/CNSA/data5/CNP0003934/CNS0675939/CNA0080383/T2107171955_metabat2_bins_bin.4.fa.gz
T2107171955	bin.5	T2107171955_metabat2_bins_bin.5	80.01	2.368	0.643	Actinomycetales	4595	1776838	metabat2_bins	MQ	https://ftp.cngb.org/pub/CNSA/data5/CNP0003934/CNS0675939/CNA0080386/T2107171955_metabat2_bins_bin.5.fa.gz
T2107171955	bin.16	T2107171955_metabat2_bins_bin.16	72.73	5.797	0.654	Actinomycetales	3743	1882118	metabat2_bins	MQ	https://ftp.cngb.org/pub/CNSA/data5/CNP0003934/CNS0675939/CNA0080388/T2107171955_metabat2_bins_bin.16.fa.gz
T2107171955	bin.10	T2107171955_metabat2_bins_bin.10	70.75	2.243	0.31	Clostridiales	4126	1382893	metabat2_bins	MQ	https://ftp.cngb.org/pub/CNSA/data5/CNP0003934/CNS0675939/CNA0080389/T2107171955_metabat2_bins_bin.10.fa.gz
T2107171956	bin.6	T2107171956_concoct_bins_bin.6	95	0.833	0.526	Actinomycetales	161103	1646345	concoct_bins	HQ	https://ftp.cngb.org/pub/CNSA/data5/CNP0003934/CNS0676054/CNA0085045/T2107171956_concoct_bins_bin.6.fa.gz
T2107171956	bin.8	T2107171956_concoct_bins_bin.8	94.07	7.839	0.632	Actinomycetales	8482	2604679	concoct_bins	MQ	https://ftp.cngb.org/pub/CNSA/data5/CNP0003934/CNS0676054/CNA0085046/T2107171956_concoct_bins_bin.8.fa.gz
T2107171956	bin.55	T2107171956_concoct_bins_bin.55	91	7.352	0.313	Staphylococcus	6046	2700901	concoct_bins	MQ	https://ftp.cngb.org/pub/CNSA/data5/CNP0003934/CNS0676054/CNA0085047/T2107171956_concoct_bins_bin.55.fa.gz
T2107171956	bin.7	T2107171956_maxbin2_bins_bin.7	53.83	1.315	0.626	Actinomycetales	8668	1497738	maxbin2_bins	MQ	https://ftp.cngb.org/pub/CNSA/data5/CNP0003934/CNS0676054/CNA0104403/T2107171956_maxbin2_bins_bin.7.fa.gz
T2107171956	bin.5	T2107171956_metabat2_bins_bin.5	90.51	5.877	0.641	Actinomycetales	8474	2133994	metabat2_bins	MQ	https://ftp.cngb.org/pub/CNSA/data5/CNP0003934/CNS0676054/CNA0080392/T2107171956_metabat2_bins_bin.5.fa.gz
T2107171956	bin.10	T2107171956_metabat2_bins_bin.10	80.41	1.541	0.316	Staphylococcus	6674	1847859	metabat2_bins	MQ	https://ftp.cngb.org/pub/CNSA/data5/CNP0003934/CNS0676054/CNA0080394/T2107171956_metabat2_bins_bin.10.fa.gz
T2107171956	bin.3	T2107171956_metabat2_bins_bin.3	71.98	6.554	0.654	Actinomycetales	3631	1766160	metabat2_bins	MQ	https://ftp.cngb.org/pub/CNSA/data5/CNP0003934/CNS0676054/CNA0080395/T2107171956_metabat2_bins_bin.3.fa.gz
T2107171956	bin.12	T2107171956_metabat2_bins_bin.12	58.33	1.174	0.601	Actinomycetales	3575	1260595	metabat2_bins	MQ	https://ftp.cngb.org/pub/CNSA/data5/CNP0003934/CNS0676054/CNA0080398/T2107171956_metabat2_bins_bin.12.fa.gz
T2107171957	bin.46	T2107171957_concoct_bins_bin.46	95	0	0.524	Actinomycetales	105854	1649190	concoct_bins	HQ	https://ftp.cngb.org/pub/CNSA/data5/CNP0003934/CNS0676026/CNA0085048/T2107171957_concoct_bins_bin.46.fa.gz
T2107171957	bin.28	T2107171957_concoct_bins_bin.28	91.73	5.072	0.474	Bacteroidales	6644	2599183	concoct_bins	MQ	https://ftp.cngb.org/pub/CNSA/data5/CNP0003934/CNS0676026/CNA0085049/T2107171957_concoct_bins_bin.28.fa.gz
T2107171957	bin.55	T2107171957_concoct_bins_bin.55	91.42	3.734	0.598	Actinomycetales	8391	2301755	concoct_bins	HQ	https://ftp.cngb.org/pub/CNSA/data5/CNP0003934/CNS0676026/CNA0085050/T2107171957_concoct_bins_bin.55.fa.gz
T2107171957	bin.87	T2107171957_concoct_bins_bin.87	79.05	3.657	0.43	Porphyromonadaceae	3342	1667411	concoct_bins	MQ	https://ftp.cngb.org/pub/CNSA/data5/CNP0003934/CNS0676026/CNA0085051/T2107171957_concoct_bins_bin.87.fa.gz
T2107171957	bin.56	T2107171957_concoct_bins_bin.56	76.67	4.982	0.422	Moraxellaceae	2360	2344596	concoct_bins	MQ	https://ftp.cngb.org/pub/CNSA/data5/CNP0003934/CNS0676026/CNA0085052/T2107171957_concoct_bins_bin.56.fa.gz
T2107171957	bin.7	T2107171957_concoct_bins_bin.7	70.99	8.159	0.653	Rhodobacteraceae	1914	2579712	concoct_bins	MQ	https://ftp.cngb.org/pub/CNSA/data5/CNP0003934/CNS0676026/CNA0085053/T2107171957_concoct_bins_bin.7.fa.gz
T2107171957	bin.58	T2107171957_concoct_bins_bin.58	67.43	2.324	0.647	Actinomycetales	2585	2059212	concoct_bins	MQ	https://ftp.cngb.org/pub/CNSA/data5/CNP0003934/CNS0676026/CNA0085054/T2107171957_concoct_bins_bin.58.fa.gz
T2107171957	bin.6	T2107171957_concoct_bins_bin.6	51.17	9.078	0.443	Pseudomonadales	1497	1567717	concoct_bins	MQ	https://ftp.cngb.org/pub/CNSA/data5/CNP0003934/CNS0676026/CNA0085055/T2107171957_concoct_bins_bin.6.fa.gz
T2107171957	bin.44	T2107171957_maxbin2_bins_bin.44	77.47	8.376	0.327	Clostridiales	4642	1465470	maxbin2_bins	MQ	https://ftp.cngb.org/pub/CNSA/data5/CNP0003934/CNS0676026/CNA0104404/T2107171957_maxbin2_bins_bin.44.fa.gz
T2107171957	bin.2	T2107171957_maxbin2_bins_bin.2	58.62	0	0.502	Bacteria	233126	604009	maxbin2_bins	MQ	https://ftp.cngb.org/pub/CNSA/data5/CNP0003934/CNS0676026/CNA0104405/T2107171957_maxbin2_bins_bin.2.fa.gz
T2107171957	bin.17	T2107171957_maxbin2_bins_bin.17	51	8.756	0.622	Actinomycetales	3070	1635098	maxbin2_bins	MQ	https://ftp.cngb.org/pub/CNSA/data5/CNP0003934/CNS0676026/CNA0104406/T2107171957_maxbin2_bins_bin.17.fa.gz
T2107171957	bin.22	T2107171957_metabat2_bins_bin.22	88.99	1.994	0.6	Actinomycetales	8617	2139519	metabat2_bins	MQ	https://ftp.cngb.org/pub/CNSA/data5/CNP0003934/CNS0676026/CNA0080400/T2107171957_metabat2_bins_bin.22.fa.gz
T2107171957	bin.16	T2107171957_metabat2_bins_bin.16	87.31	1.285	0.598	Actinomycetales	26592	2137285	metabat2_bins	MQ	https://ftp.cngb.org/pub/CNSA/data5/CNP0003934/CNS0676026/CNA0080402/T2107171957_metabat2_bins_bin.16.fa.gz
T2107171957	bin.39	T2107171957_metabat2_bins_bin.39	86.38	4.786	0.644	Actinomycetales	4655	1754643	metabat2_bins	MQ	https://ftp.cngb.org/pub/CNSA/data5/CNP0003934/CNS0676026/CNA0080404/T2107171957_metabat2_bins_bin.39.fa.gz
T2107171957	bin.36	T2107171957_metabat2_bins_bin.36	80.21	5.34	0.341	Bacilli	5169	1371796	metabat2_bins	MQ	https://ftp.cngb.org/pub/CNSA/data5/CNP0003934/CNS0676026/CNA0080405/T2107171957_metabat2_bins_bin.36.fa.gz
T2107171957	bin.18	T2107171957_metabat2_bins_bin.18	79.31	9.848	0.327	Bacteria	5135	1369931	metabat2_bins	MQ	https://ftp.cngb.org/pub/CNSA/data5/CNP0003934/CNS0676026/CNA0080407/T2107171957_metabat2_bins_bin.18.fa.gz
T2107171957	bin.17	T2107171957_metabat2_bins_bin.17	71.56	0	0.506	Actinomycetales	233126	836062	metabat2_bins	MQ	https://ftp.cngb.org/pub/CNSA/data5/CNP0003934/CNS0676026/CNA0080410/T2107171957_metabat2_bins_bin.17.fa.gz
T2107171957	bin.7	T2107171957_metabat2_bins_bin.7	59.24	1.092	0.373	Lactobacillales	3755	987553	metabat2_bins	MQ	https://ftp.cngb.org/pub/CNSA/data5/CNP0003934/CNS0676026/CNA0080412/T2107171957_metabat2_bins_bin.7.fa.gz
T2107171957	bin.13	T2107171957_metabat2_bins_bin.13	57.95	0.905	0.323	Staphylococcus	16076	1489874	metabat2_bins	MQ	https://ftp.cngb.org/pub/CNSA/data5/CNP0003934/CNS0676026/CNA0080413/T2107171957_metabat2_bins_bin.13.fa.gz
T2107171957	bin.41	T2107171957_metabat2_bins_bin.41	52.07	1.301	0.483	Bacteroidales	8048	1459085	metabat2_bins	MQ	https://ftp.cngb.org/pub/CNSA/data5/CNP0003934/CNS0676026/CNA0080416/T2107171957_metabat2_bins_bin.41.fa.gz
T2107171958	bin.65	T2107171958_concoct_bins_bin.65	95	0.235	0.526	Actinomycetales	193282	1627134	concoct_bins	HQ	https://ftp.cngb.org/pub/CNSA/data5/CNP0003934/CNS0676102/CNA0085056/T2107171958_concoct_bins_bin.65.fa.gz
T2107171958	bin.87	T2107171958_concoct_bins_bin.87	66.17	5.514	0.479	Bacteroidales	2243	1997646	concoct_bins	MQ	https://ftp.cngb.org/pub/CNSA/data5/CNP0003934/CNS0676102/CNA0085057/T2107171958_concoct_bins_bin.87.fa.gz
T2107171958	bin.49	T2107171958_concoct_bins_bin.49	65.04	3.921	0.561	Porphyromonadaceae	1748	1393111	concoct_bins	MQ	https://ftp.cngb.org/pub/CNSA/data5/CNP0003934/CNS0676102/CNA0085058/T2107171958_concoct_bins_bin.49.fa.gz
T2107171958	bin.45	T2107171958_concoct_bins_bin.45	61.07	3.618	0.646	Actinomycetales	2001	1666632	concoct_bins	MQ	https://ftp.cngb.org/pub/CNSA/data5/CNP0003934/CNS0676102/CNA0085059/T2107171958_concoct_bins_bin.45.fa.gz
T2107171958	bin.8	T2107171958_maxbin2_bins_bin.8	80.98	4.049	0.51	Actinomycetales	193282	1210268	maxbin2_bins	MQ	https://ftp.cngb.org/pub/CNSA/data5/CNP0003934/CNS0676102/CNA0104407/T2107171958_maxbin2_bins_bin.8.fa.gz
T2107171958	bin.31	T2107171958_maxbin2_bins_bin.31	77.58	9.935	0.331	Bacilli	3748	1819312	maxbin2_bins	MQ	https://ftp.cngb.org/pub/CNSA/data5/CNP0003934/CNS0676102/CNA0104408/T2107171958_maxbin2_bins_bin.31.fa.gz
T2107171958	bin.58	T2107171958_maxbin2_bins_bin.58	55.67	6.734	0.564	Porphyromonadaceae	1445	1609478	maxbin2_bins	MQ	https://ftp.cngb.org/pub/CNSA/data5/CNP0003934/CNS0676102/CNA0104409/T2107171958_maxbin2_bins_bin.58.fa.gz
T2107171958	bin.20	T2107171958_metabat2_bins_bin.20	86.71	3.683	0.601	Actinomycetales	7116	2107736	metabat2_bins	MQ	https://ftp.cngb.org/pub/CNSA/data5/CNP0003934/CNS0676102/CNA0080418/T2107171958_metabat2_bins_bin.20.fa.gz
T2107171958	bin.37	T2107171958_metabat2_bins_bin.37	82.67	4.55	0.645	Actinomycetales	3811	1663370	metabat2_bins	MQ	https://ftp.cngb.org/pub/CNSA/data5/CNP0003934/CNS0676102/CNA0080420/T2107171958_metabat2_bins_bin.37.fa.gz
T2107171958	bin.38	T2107171958_metabat2_bins_bin.38	79.59	5.018	0.338	Bacilli	4530	1306933	metabat2_bins	MQ	https://ftp.cngb.org/pub/CNSA/data5/CNP0003934/CNS0676102/CNA0080422/T2107171958_metabat2_bins_bin.38.fa.gz
T2107171958	bin.14	T2107171958_metabat2_bins_bin.14	74.23	4.961	0.646	Actinomycetales	12894	1743354	metabat2_bins	MQ	https://ftp.cngb.org/pub/CNSA/data5/CNP0003934/CNS0676102/CNA0080424/T2107171958_metabat2_bins_bin.14.fa.gz
T2107171958	bin.28	T2107171958_metabat2_bins_bin.28	72.11	7.171	0.517	Neisseriaceae	5487	1745774	metabat2_bins	MQ	https://ftp.cngb.org/pub/CNSA/data5/CNP0003934/CNS0676102/CNA0080425/T2107171958_metabat2_bins_bin.28.fa.gz
T2107171958	bin.31	T2107171958_metabat2_bins_bin.31	70.84	7.575	0.33	Bacteria	6453	1075414	metabat2_bins	MQ	https://ftp.cngb.org/pub/CNSA/data5/CNP0003934/CNS0676102/CNA0080428/T2107171958_metabat2_bins_bin.31.fa.gz
T2107171958	bin.2	T2107171958_metabat2_bins_bin.2	67.61	2.716	0.596	Actinomycetales	14878	1829779	metabat2_bins	MQ	https://ftp.cngb.org/pub/CNSA/data5/CNP0003934/CNS0676102/CNA0080430/T2107171958_metabat2_bins_bin.2.fa.gz
T2107171958	bin.21	T2107171958_metabat2_bins_bin.21	65.43	2.436	0.404	Lactobacillales	4413	785072	metabat2_bins	MQ	https://ftp.cngb.org/pub/CNSA/data5/CNP0003934/CNS0676102/CNA0080432/T2107171958_metabat2_bins_bin.21.fa.gz
T2107171958	bin.4	T2107171958_metabat2_bins_bin.4	63.79	0	0.503	Bacteria	455023	744340	metabat2_bins	MQ	https://ftp.cngb.org/pub/CNSA/data5/CNP0003934/CNS0676102/CNA0080434/T2107171958_metabat2_bins_bin.4.fa.gz
T2107171958	bin.35	T2107171958_metabat2_bins_bin.35	63.34	0	0.607	Bacteria	4222	1666454	metabat2_bins	MQ	https://ftp.cngb.org/pub/CNSA/data5/CNP0003934/CNS0676102/CNA0080436/T2107171958_metabat2_bins_bin.35.fa.gz
T2107171958	bin.16	T2107171958_metabat2_bins_bin.16	60.07	4.127	0.657	Actinomycetales	3128	1618667	metabat2_bins	MQ	https://ftp.cngb.org/pub/CNSA/data5/CNP0003934/CNS0676102/CNA0080438/T2107171958_metabat2_bins_bin.16.fa.gz
T2107171958	bin.10	T2107171958_metabat2_bins_bin.10	57.09	1.754	0.575	Bacteria	37116	1233067	metabat2_bins	MQ	https://ftp.cngb.org/pub/CNSA/data5/CNP0003934/CNS0676102/CNA0080440/T2107171958_metabat2_bins_bin.10.fa.gz
T2107171958	bin.15	T2107171958_metabat2_bins_bin.15	55.43	2.631	0.593	Bacteria	11470	1363188	metabat2_bins	MQ	https://ftp.cngb.org/pub/CNSA/data5/CNP0003934/CNS0676102/CNA0080442/T2107171958_metabat2_bins_bin.15.fa.gz
T2107171959	bin.33	T2107171959_concoct_bins_bin.33	100	0.806	0.427	Actinobacteria	116868	1410087	concoct_bins	HQ	https://ftp.cngb.org/pub/CNSA/data5/CNP0003934/CNS0676383/CNA0085060/T2107171959_concoct_bins_bin.33.fa.gz
T2107171959	bin.48	T2107171959_concoct_bins_bin.48	99.66	0.905	0.389	Prevotella	36464	2260221	concoct_bins	HQ	https://ftp.cngb.org/pub/CNSA/data5/CNP0003934/CNS0676383/CNA0085061/T2107171959_concoct_bins_bin.48.fa.gz
T2107171959	bin.21	T2107171959_concoct_bins_bin.21	99.59	0.806	0.488	Actinobacteria	73053	1538286	concoct_bins	HQ	https://ftp.cngb.org/pub/CNSA/data5/CNP0003934/CNS0676383/CNA0085062/T2107171959_concoct_bins_bin.21.fa.gz
T2107171959	bin.53	T2107171959_concoct_bins_bin.53	94.54	7.007	0.412	Bifidobacteriaceae	9618	1741129	concoct_bins	MQ	https://ftp.cngb.org/pub/CNSA/data5/CNP0003934/CNS0676383/CNA0085063/T2107171959_concoct_bins_bin.53.fa.gz
T2107171959	bin.81	T2107171959_concoct_bins_bin.81	90.73	2.357	0.67	Actinomycetales	9655	2965550	concoct_bins	HQ	https://ftp.cngb.org/pub/CNSA/data5/CNP0003934/CNS0676383/CNA0085064/T2107171959_concoct_bins_bin.81.fa.gz
T2107171959	bin.58	T2107171959_concoct_bins_bin.58	90.35	3.876	0.425	Firmicutes	4800	1565727	concoct_bins	HQ	https://ftp.cngb.org/pub/CNSA/data5/CNP0003934/CNS0676383/CNA0085065/T2107171959_concoct_bins_bin.58.fa.gz
T2107171959	bin.71	T2107171959_concoct_bins_bin.71	87.95	2.066	0.394	Prevotella	5456	1979246	concoct_bins	MQ	https://ftp.cngb.org/pub/CNSA/data5/CNP0003934/CNS0676383/CNA0085066/T2107171959_concoct_bins_bin.71.fa.gz
T2107171959	bin.92	T2107171959_concoct_bins_bin.92	87.66	6.548	0.694	Rhodobacteraceae	2834	2809856	concoct_bins	MQ	https://ftp.cngb.org/pub/CNSA/data5/CNP0003934/CNS0676383/CNA0085067/T2107171959_concoct_bins_bin.92.fa.gz
T2107171959	bin.80	T2107171959_concoct_bins_bin.80	82.65	6.168	0.375	Flavobacteriales	3448	2244244	concoct_bins	MQ	https://ftp.cngb.org/pub/CNSA/data5/CNP0003934/CNS0676383/CNA0085068/T2107171959_concoct_bins_bin.80.fa.gz
T2107171959	bin.11	T2107171959_concoct_bins_bin.11	76.43	1.965	0.713	Actinomycetales	7116	1978752	concoct_bins	MQ	https://ftp.cngb.org/pub/CNSA/data5/CNP0003934/CNS0676383/CNA0085069/T2107171959_concoct_bins_bin.11.fa.gz
T2107171959	bin.50	T2107171959_concoct_bins_bin.50	68.61	4.308	0.437	Bacteria	1979	1012923	concoct_bins	MQ	https://ftp.cngb.org/pub/CNSA/data5/CNP0003934/CNS0676383/CNA0085070/T2107171959_concoct_bins_bin.50.fa.gz
T2107171959	bin.25	T2107171959_maxbin2_bins_bin.25	98.79	6.053	0.488	Actinobacteria	59126	1863250	maxbin2_bins	MQ	https://ftp.cngb.org/pub/CNSA/data5/CNP0003934/CNS0676383/CNA0104410/T2107171959_maxbin2_bins_bin.25.fa.gz
T2107171959	bin.28	T2107171959_maxbin2_bins_bin.28	90.81	3.522	0.677	Actinomycetales	7688	3291107	maxbin2_bins	HQ	https://ftp.cngb.org/pub/CNSA/data5/CNP0003934/CNS0676383/CNA0104411/T2107171959_maxbin2_bins_bin.28.fa.gz
T2107171959	bin.23	T2107171959_maxbin2_bins_bin.23	85.28	8.545	0.654	Bacteria	9653	2905736	maxbin2_bins	MQ	https://ftp.cngb.org/pub/CNSA/data5/CNP0003934/CNS0676383/CNA0104412/T2107171959_maxbin2_bins_bin.23.fa.gz
T2107171959	bin.13	T2107171959_maxbin2_bins_bin.13	81.27	4.671	0.414	Bifidobacteriaceae	8377	1884628	maxbin2_bins	MQ	https://ftp.cngb.org/pub/CNSA/data5/CNP0003934/CNS0676383/CNA0104413/T2107171959_maxbin2_bins_bin.13.fa.gz
T2107171959	bin.26	T2107171959_maxbin2_bins_bin.26	65.26	4.558	0.639	Bacteria	9412	2740031	maxbin2_bins	MQ	https://ftp.cngb.org/pub/CNSA/data5/CNP0003934/CNS0676383/CNA0104414/T2107171959_maxbin2_bins_bin.26.fa.gz
T2107171959	bin.34	T2107171959_maxbin2_bins_bin.34	60.5	1.724	0.401	Bacteria	4561	932310	maxbin2_bins	MQ	https://ftp.cngb.org/pub/CNSA/data5/CNP0003934/CNS0676383/CNA0104415/T2107171959_maxbin2_bins_bin.34.fa.gz
T2107171959	bin.43	T2107171959_maxbin2_bins_bin.43	53.52	5.241	0.355	Streptococcaceae	2242	1808363	maxbin2_bins	MQ	https://ftp.cngb.org/pub/CNSA/data5/CNP0003934/CNS0676383/CNA0104416/T2107171959_maxbin2_bins_bin.43.fa.gz
T2107171959	bin.30	T2107171959_metabat2_bins_bin.30	97.98	0.806	0.488	Actinobacteria	73053	1503776	metabat2_bins	HQ	https://ftp.cngb.org/pub/CNSA/data5/CNP0003934/CNS0676383/CNA0080443/T2107171959_metabat2_bins_bin.30.fa.gz
T2107171959	bin.26	T2107171959_metabat2_bins_bin.26	94.61	1.648	0.391	Prevotella	36464	2180723	metabat2_bins	HQ	https://ftp.cngb.org/pub/CNSA/data5/CNP0003934/CNS0676383/CNA0080444/T2107171959_metabat2_bins_bin.26.fa.gz
T2107171959	bin.41	T2107171959_metabat2_bins_bin.41	94.16	3.601	0.657	Sphingomonadales	10676	2493790	metabat2_bins	HQ	https://ftp.cngb.org/pub/CNSA/data5/CNP0003934/CNS0676383/CNA0080445/T2107171959_metabat2_bins_bin.41.fa.gz
T2107171959	bin.25	T2107171959_metabat2_bins_bin.25	89.18	7.203	0.652	Bacteria	9504	3035089	metabat2_bins	MQ	https://ftp.cngb.org/pub/CNSA/data5/CNP0003934/CNS0676383/CNA0080446/T2107171959_metabat2_bins_bin.25.fa.gz
T2107171959	bin.14	T2107171959_metabat2_bins_bin.14	87.05	2.011	0.437	Gammaproteobacteria	5102	2060599	metabat2_bins	MQ	https://ftp.cngb.org/pub/CNSA/data5/CNP0003934/CNS0676383/CNA0080447/T2107171959_metabat2_bins_bin.14.fa.gz
T2107171959	bin.1	T2107171959_metabat2_bins_bin.1	85.27	3.697	0.647	Bacteria	8908	3405085	metabat2_bins	MQ	https://ftp.cngb.org/pub/CNSA/data5/CNP0003934/CNS0676383/CNA0080448/T2107171959_metabat2_bins_bin.1.fa.gz
T2107171959	bin.16	T2107171959_metabat2_bins_bin.16	85.09	1.315	0.676	Actinomycetales	8124	3002664	metabat2_bins	MQ	https://ftp.cngb.org/pub/CNSA/data5/CNP0003934/CNS0676383/CNA0080449/T2107171959_metabat2_bins_bin.16.fa.gz
T2107171959	bin.12	T2107171959_metabat2_bins_bin.12	83.24	3.509	0.666	Actinomycetales	8486	3262931	metabat2_bins	MQ	https://ftp.cngb.org/pub/CNSA/data5/CNP0003934/CNS0676383/CNA0080450/T2107171959_metabat2_bins_bin.12.fa.gz
T2107171959	bin.8	T2107171959_metabat2_bins_bin.8	82.42	3.179	0.707	Actinomycetales	7338	2446478	metabat2_bins	MQ	https://ftp.cngb.org/pub/CNSA/data5/CNP0003934/CNS0676383/CNA0080451/T2107171959_metabat2_bins_bin.8.fa.gz
T2107171959	bin.17	T2107171959_metabat2_bins_bin.17	82.32	2.411	0.679	Bacteria	7449	2490281	metabat2_bins	MQ	https://ftp.cngb.org/pub/CNSA/data5/CNP0003934/CNS0676383/CNA0080452/T2107171959_metabat2_bins_bin.17.fa.gz
[truncated: 15,319 more rows]

## Sheet: S6
Table S6 Results of genome clustering and host contamination status of 3561 representative genomes.
[truncated: 3,562 more rows]

[truncated: 5 more sheets: S7, S8, S9, S10, S11]
